# Supplementary material for: Niche Differentiation in the Composition, Predicted Function, and Co-occurrence Networks in Bacterial Communities Associated With Antarctic Vascular Plants
Source: Front Microbiol. 2020 Jun 3;11:1036. doi: 10.3389/fmicb.2020.01036 (PMC7285837; doi:10.3389/fmicb.2020.01036)
Supplement: Supplementary file 1 [file Data_Sheet_1.zip]

Archive with 5 entries (5 files):
- Data Sheet 1.PDF
- Table S2.CSV
- Table S3.CSV
- Table S4.CSV
- Table S5.CSV
