# Supplementary material for: Niche Differentiation in the Composition, Predicted Function, and Co-occurrence Networks in Bacterial Communities Associated With Antarctic Vascular Plants
Source: Front Microbiol. 2020 Jun 3;11:1036. doi: 10.3389/fmicb.2020.01036 (PMC7285837; doi:10.3389/fmicb.2020.01036)
Supplement: Supplementary file 1 [file Data_Sheet_1.zip › Table S2.CSV]

Supplementary Table S2: Average abundance and q-values of bacterial groups in each Antarctic vascular plant niche (endosphere. phyllosphere and rhizopsphere),,,,,,
ID	OTUID	Kindom	Phylum	Class	Order	Family	Genus	Endosphere	Phyllosphere	Rhizosphere	psidak	q-value	SQRT_Abundance,,,,,,
57;"k__Bacteria;p__Proteobacteria;c__Alphaproteobacteria;o__Sphingomonadales;f__Sphingomonadaceae;g__Novosphingobium";Bacteria;Proteobacteria;Alphaproteobacteria;Sphingomonadales;Sphingomonadaceae;Novosphingobium;0,006	0,864	0,04	0,017892216	0,0435331	0,33567747
40;"k__Bacteria;p__Bacteroidetes;c__Cytophagia;o__Cytophagales;f__Cytophagaceae;g__Hymenobacter";Bacteria;Bacteroidetes;Cytophagia;Cytophagales;Cytophagaceae;Hymenobacter;0,008	0,494	0,664	0,023808512	0,0544735	0,19190541
48;"k__Bacteria;p__Verrucomicrobia;c__Verrucomicrobiae;o__Verrucomicrobiales;f__Verrucomicrobiaceae;g__Luteolibacter";Bacteria;Verrucomicrobia;Verrucomicrobiae;Verrucomicrobiales;Verrucomicrobiaceae;Luteolibacter;0,002	0,46	0,564	0,005988008	0,0201804	0,32799269
12;"k__Bacteria;p__Proteobacteria;c__Alphaproteobacteria;o__Rhizobiales;f__Bradyrhizobiaceae;g__Bosea";Bacteria;Proteobacteria;Alphaproteobacteria;Rhizobiales;Bradyrhizobiaceae;Bosea;0,004	0,432	0,018	0,011952064	0,0329362	0,36870268
49;"k__Bacteria;p__Proteobacteria;c__Gammaproteobacteria;o__Xanthomonadales;f__Xanthomonadaceae;g__Lysobacter";Bacteria;Proteobacteria;Gammaproteobacteria;Xanthomonadales;Xanthomonadaceae;Lysobacter;0,006	0,432	0,682	0,017892216	0,0435331	0,5423848
29;"k__Bacteria;p__Proteobacteria;c__Betaproteobacteria;o__Rhodocyclales;f__Rhodocyclaceae;g__Dok59";Bacteria;Proteobacteria;Betaproteobacteria;Rhodocyclales;Rhodocyclaceae;Dok59;0,03	0,394	0,01	0,029701	0,0644099	0,2891933
45;"k__Bacteria;p__Proteobacteria;c__Alphaproteobacteria;o__Rhizobiales;f__Xanthobacteraceae;g__Labrys";Bacteria;Proteobacteria;Alphaproteobacteria;Rhizobiales;Xanthobacteraceae;Labrys;0,338	0,352	0,014	0,041414744	0,0826275	0,132373
9;"k__Bacteria;p__Proteobacteria;c__Alphaproteobacteria;o__Rhodospirillales;f__Rhodospirillaceae;g__Azospirillum";Bacteria;Proteobacteria;Alphaproteobacteria;Rhodospirillales;Rhodospirillaceae;Azospirillum;0,016	0,346	0,334	0,047236096	0,092033	0,3332573
82;"k__Bacteria;p__Proteobacteria;c__Betaproteobacteria;o__Burkholderiales;f__Alcaligenaceae;g__Sutterella";Bacteria;Proteobacteria;Betaproteobacteria;Burkholderiales;Alcaligenaceae;Sutterella;0,006	0,33	0,166	0,017892216	0,0435331	0,6023792
54;"k__Bacteria;p__Proteobacteria;c__Deltaproteobacteria;o__Myxococcales;f__Myxococcaceae;g__Myxococcus";Bacteria;Proteobacteria;Deltaproteobacteria;Myxococcales;Myxococcaceae;Myxococcus;0,372	0,28	0,016	0,047236096	0,092033	0,1312973
67;"k__Bacteria;p__Actinobacteria;c__Actinobacteria;o__Actinomycetales;f__Propionibacteriaceae;g__Propionibacterium";Bacteria;Actinobacteria;Actinobacteria;Actinomycetales;Propionibacteriaceae;Propionibacterium;0,008	0,254	0,112	0,023808512	0,0544735	0,7142428
69;"k__Bacteria;p__Chlamydiae;c__Chlamydiia;o__Chlamydiales;f__Parachlamydiaceae;g__Candidatus Protochlamydia";Bacteria;Chlamydiae;Chlamydiia;Chlamydiales;Parachlamydiaceae;Protochlamydia;0,104	0,208	0,008	0,023808512	0,0544735	0,1424626
35;"k__Bacteria;p__Actinobacteria;c__Actinobacteria;o__Actinomycetales;f__Frankiaceae;g__Frankia";Bacteria;Actinobacteria;Actinobacteria;Actinomycetales;Frankiaceae;Frankia;0,214	0,198	0,014	0,041414744	0,0826275	0,3093061
2;"k__Bacteria;p__Firmicutes;c__Clostridia;o__Clostridiales;f__Eubacteriaceae;g__Acetobacterium";Bacteria;Firmicutes;Clostridia;Clostridiales;Eubacteriaceae;Acetobacterium;0,108	0,192	0,004	0,011952064	0,0329362	0,6982693
51;"k__Bacteria;p__Proteobacteria;c__Alphaproteobacteria;o__Rhizobiales;f__Beijerinckiaceae;g__Methylocella";Bacteria;Proteobacteria;Alphaproteobacteria;Rhizobiales;Beijerinckiaceae;Methylocella;0,22	0,182	0,01	0,029701	0,0644099	0,1787862
68;"k__Bacteria;p__Verrucomicrobia;c__Verrucomicrobiae;o__Verrucomicrobiales;f__Verrucomicrobiaceae;g__Prosthecobacter";Bacteria;Verrucomicrobia;Verrucomicrobiae;Verrucomicrobiales;Verrucomicrobiaceae;Prosthecobacter;0,002	0,174	0,788	0,005988008	0,0201804	0,16968973
76;"k__Bacteria;p__Firmicutes;c__Clostridia;o__Clostridiales;f__Ruminococcaceae;g__Ruminococcus";Bacteria;Firmicutes;Clostridia;Clostridiales;Ruminococcaceae;Ruminococcus;0,008	0,172	0,082	0,023808512	0,0544735	0,8681777
10;"k__Bacteria;p__Bacteroidetes;c__Bacteroidia;o__Bacteroidales;f__Bacteroidaceae;g__Bacteroides";Bacteria;Bacteroidetes;Bacteroidia;Bacteroidales;Bacteroidaceae;Bacteroides;0,002	0,146	0,058	0,005988008	0,0201804	0,16833552
44;"k__Bacteria;p__Acidobacteria;c__Acidobacteriia;o__Acidobacteriales;f__Koribacteraceae;g__Candidatus Koribacter";Bacteria;Acidobacteria;Acidobacteriia;Acidobacteriales;Koribacteraceae;Koribacter;0,036	0,126	0,004	0,011952064	0,0329362	0,4820087
80;"k__Bacteria;p__Firmicutes;c__Bacilli;o__Bacillales;f__Staphylococcaceae;g__Staphylococcus";Bacteria;Firmicutes;Bacilli;Bacillales;Staphylococcaceae;Staphylococcus;0,012	0,114	0,334	0,035569728	0,0745441	0,8598435
15;"k__Bacteria;p__Actinobacteria;c__Actinobacteria;o__Actinomycetales;f__Brevibacteriaceae;g__Brevibacterium";Bacteria;Actinobacteria;Actinobacteria;Actinomycetales;Brevibacteriaceae;Brevibacterium;0,002	0,106	0,132	0,005988008	0,0201804	0,14210524
77;"k__Bacteria;p__Actinobacteria;c__Actinobacteria;o__Actinomycetales;f__Microbacteriaceae;g__Salinibacterium";Bacteria;Actinobacteria;Actinobacteria;Actinomycetales;Microbacteriaceae;Salinibacterium;0,002	0,1	0,04	0,005988008	0,0201804	0,107723487
83;"k__Bacteria;p__Proteobacteria;c__Betaproteobacteria;o__Hydrogenophilales;f__Hydrogenophilaceae;g__Thiobacillus";Bacteria;Proteobacteria;Betaproteobacteria;Hydrogenophilales;Hydrogenophilaceae;Thiobacillus;0,144	0,098	0,006	0,017892216	0,0435331	0,4651226
41;"k__Bacteria;p__Actinobacteria;c__Acidimicrobiia;o__Acidimicrobiales;f__Iamiaceae;g__Iamia";Bacteria;Actinobacteria;Acidimicrobiia;Acidimicrobiales;Iamiaceae;Iamia;0,008	0,08	0,002	0,005988008	0,0201804	0,10203401
7;"k__Bacteria;p__Actinobacteria;c__Actinobacteria;o__Actinomycetales;f__Pseudonocardiaceae;g__Amycolatopsis";Bacteria;Actinobacteria;Actinobacteria;Actinomycetales;Pseudonocardiaceae;Amycolatopsis;0,22	0,074	0,008	0,023808512	0,0544735	0,256219
47;"k__Bacteria;p__Proteobacteria;c__Gammaproteobacteria;o__Legionellales;f__Legionellaceae;g__Legionella";Bacteria;Proteobacteria;Gammaproteobacteria;Legionellales;Legionellaceae;Legionella;0,104	0,074	0,004	0,011952064	0,0329362	0,4498531
63;"k__Bacteria;p__Proteobacteria;c__Alphaproteobacteria;o__Caulobacterales;f__Caulobacteraceae;g__Phenylobacterium";Bacteria;Proteobacteria;Alphaproteobacteria;Caulobacterales;Caulobacteraceae;Phenylobacterium;0,012	0,07	0,002	0,005988008	0,0201804	0,26250902
81;"k__Bacteria;p__Proteobacteria;c__Gammaproteobacteria;o__Xanthomonadales;f__Xanthomonadaceae;g__Stenotrophomonas";Bacteria;Proteobacteria;Gammaproteobacteria;Xanthomonadales;Xanthomonadaceae;Stenotrophomonas;0,002	0,07	0,08	0,005988008	0,0201804	0,7255978
28;"k__Bacteria;p__Firmicutes;c__Clostridia;o__Clostridiales;f__Peptococcaceae;g__Desulfosporosinus";Bacteria;Firmicutes;Clostridia;Clostridiales;Peptococcaceae;Desulfosporosinus;0,324	0,058	0,002	0,005988008	0,0201804	0,4840268
61;"k__Bacteria;p__Proteobacteria;c__Alphaproteobacteria;o__Rhizobiales;f__Hyphomicrobiaceae;g__Pedomicrobium";Bacteria;Proteobacteria;Alphaproteobacteria;Rhizobiales;Hyphomicrobiaceae;Pedomicrobium;0,04	0,056	0,002	0,005988008	0,0201804	0,5013551
13;"k__Bacteria;p__Actinobacteria;c__Actinobacteria;o__Actinomycetales;f__Dermabacteraceae;g__Brachybacterium";Bacteria;Actinobacteria;Actinobacteria;Actinomycetales;Dermabacteraceae;Brachybacterium;0,002	0,054	0,086	0,005988008	0,0201804	0,19919401
24;"k__Bacteria;p__Actinobacteria;c__Actinobacteria;o__Actinomycetales;f__Microbacteriaceae;g__Cryocola";Bacteria;Actinobacteria;Actinobacteria;Actinomycetales;Microbacteriaceae;Cryocola;0,834	0,054	0,004	0,011952064	0,0329362	0,12751035
78;"k__Bacteria;p__Bacteroidetes;c__[Saprospirae];o__[Saprospirales];f__Chitinophagaceae;g__Sediminibacterium";Bacteria;Bacteroidetes;Saprospirae;Saprospirales;Chitinophagaceae;Sediminibacterium;0,304	0,048	0,01	0,029701	0,0644099	0,14353232
50;"k__Bacteria;p__Proteobacteria;c__Betaproteobacteria;o__Burkholderiales;f__Comamonadaceae;g__Methylibium";Bacteria;Proteobacteria;Betaproteobacteria;Burkholderiales;Comamonadaceae;Methylibium;0,182	0,046	0,004	0,011952064	0,0329362	0,38051094
66;"k__Bacteria;p__Bacteroidetes;c__Bacteroidia;o__Bacteroidales;f__Prevotellaceae;g__Prevotella";Bacteria;Bacteroidetes;Bacteroidia;Bacteroidales;Prevotellaceae;Prevotella;0,002	0,046	0,1	0,005988008	0,0201804	0,25670944
52;"k__Bacteria;p__Proteobacteria;c__Alphaproteobacteria;o__Rhizobiales;f__Methylocystaceae;g__Methylosinus";Bacteria;Proteobacteria;Alphaproteobacteria;Rhizobiales;Methylocystaceae;Methylosinus;0,04	0,044	0,004	0,011952064	0,0329362	0,4275659
8;"k__Bacteria;p__Proteobacteria;c__Gammaproteobacteria;o__Legionellales;f__Coxiellaceae;g__Aquicella";Bacteria;Proteobacteria;Gammaproteobacteria;Legionellales;Coxiellaceae;Aquicella;0,01	0,04	0,002	0,005988008	0,0201804	0,8943825
11;"k__Bacteria;p__Firmicutes;c__Clostridia;o__Clostridiales;f__Lachnospiraceae;g__Blautia";Bacteria;Firmicutes;Clostridia;Clostridiales;Lachnospiraceae;Blautia;0,002	0,038	0,146	0,005988008	0,0201804	0,10879018
72;"k__Bacteria;p__Proteobacteria;c__Betaproteobacteria;o__Burkholderiales;f__Oxalobacteraceae;g__Ralstonia";Bacteria;Proteobacteria;Betaproteobacteria;Burkholderiales;Oxalobacteraceae;Ralstonia;0,002	0,038	0,024	0,005988008	0,0201804	0,10254217
32;"k__Bacteria;p__Verrucomicrobia;c__[Spartobacteria];o__[Chthoniobacterales];f__[Chthoniobacteraceae];g__Ellin506";Bacteria;Verrucomicrobia;Spartobacteria;Chthoniobacterales;Chthoniobacteraceae;Ellin506;0,026	0,036	0,002	0,005988008	0,0201804	0,15763785
53;"k__Bacteria;p__Actinobacteria;c__Actinobacteria;o__Actinomycetales;f__Mycobacteriaceae;g__Mycobacterium";Bacteria;Actinobacteria;Actinobacteria;Actinomycetales;Mycobacteriaceae;Mycobacterium;0,014	0,034	0,25	0,041414744	0,0826275	0,33891358
33;"k__Bacteria;p__Firmicutes;c__Clostridia;o__Clostridiales;f__Ruminococcaceae;g__Faecalibacterium";Bacteria;Firmicutes;Clostridia;Clostridiales;Ruminococcaceae;Faecalibacterium;0,002	0,032	0,066	0,005988008	0,0201804	0,26753458
56;"k__Bacteria;p__Nitrospirae;c__Nitrospira;o__Nitrospirales;f__Nitrospiraceae;g__Nitrospira";Bacteria;Nitrospirae;Nitrospira;Nitrospirales;Nitrospiraceae;Nitrospira;0,012	0,032	0,002	0,005988008	0,0201804	0,20720797
70;"k__Bacteria;p__Proteobacteria;c__Gammaproteobacteria;o__Pseudomonadales;f__Pseudomonadaceae;g__Pseudomonas";Bacteria;Proteobacteria;Gammaproteobacteria;Pseudomonadales;Pseudomonadaceae;Pseudomonas;0,47	0,032	0,002	0,005988008	0,0201804	0,329981458
5;"k__Bacteria;p__Proteobacteria;c__Alphaproteobacteria;o__Rhizobiales;f__Rhizobiaceae;g__Agrobacterium";Bacteria;Proteobacteria;Alphaproteobacteria;Rhizobiales;Rhizobiaceae;Agrobacterium;0,596	0,03	0,002	0,005988008	0,0201804	0,43690549
22;"k__Bacteria;p__Actinobacteria;c__Actinobacteria;o__Actinomycetales;f__Corynebacteriaceae;g__Corynebacterium";Bacteria;Actinobacteria;Actinobacteria;Actinomycetales;Corynebacteriaceae;Corynebacterium;0,002	0,024	0,038	0,005988008	0,0201804	0,2805811
59;"k__Bacteria;p__Actinobacteria;c__Actinobacteria;o__Actinomycetales;f__Intrasporangiaceae;g__Oryzihumus";Bacteria;Actinobacteria;Actinobacteria;Actinomycetales;Intrasporangiaceae;Oryzihumus;0,252	0,024	0,002	0,005988008	0,0201804	0,11719583
18;"k__Bacteria;p__Verrucomicrobia;c__[Spartobacteria];o__[Chthoniobacterales];f__[Chthoniobacteraceae];g__Chthoniobacter";Bacteria;Verrucomicrobia;Spartobacteria;Chthoniobacterales;Chthoniobacteraceae;Chthoniobacter;0,018	0,02	0,002	0,005988008	0,0201804	0,33240666
43;"k__Bacteria;p__Firmicutes;c__Bacilli;o__Bacillales;f__Staphylococcaceae;g__Jeotgalicoccus";Bacteria;Firmicutes;Bacilli;Bacillales;Staphylococcaceae;Jeotgalicoccus;0,002	0,02	0,096	0,005988008	0,0201804	0,12544956
75;"k__Bacteria;p__Firmicutes;c__Clostridia;o__Clostridiales;f__Lachnospiraceae;g__Roseburia";Bacteria;Firmicutes;Clostridia;Clostridiales;Lachnospiraceae;Roseburia;0,002	0,02	0,158	0,005988008	0,0201804	0,12089105
84;"k__Bacteria;p__Actinobacteria;c__Actinobacteria;o__Actinomycetales;f__Yaniellaceae;g__Yaniella";Bacteria;Actinobacteria;Actinobacteria;Actinomycetales;Yaniellaceae;Yaniella;0,004	0,02	0,276	0,011952064	0,0329362	0,14655851
27;"k__Bacteria;p__Proteobacteria;c__Betaproteobacteria;o__Burkholderiales;f__Comamonadaceae;g__Delftia";Bacteria;Proteobacteria;Betaproteobacteria;Burkholderiales;Comamonadaceae;Delftia;0,002	0,018	0,066	0,005988008	0,0201804	0,1840696
34;"k__Bacteria;p__Armatimonadetes;c__[Fimbriimonadia];o__[Fimbriimonadales];f__[Fimbriimonadaceae];g__Fimbriimonas";Bacteria;Armatimonadetes;Fimbriimonadia;Fimbriimonadales;Fimbriimonadaceae;Fimbriimonas;0,042	0,018	0,002	0,005988008	0,0201804	0,13501734
19;"k__Bacteria;p__Actinobacteria;c__Actinobacteria;o__Actinomycetales;f__Microbacteriaceae;g__Clavibacter";Bacteria;Actinobacteria;Actinobacteria;Actinomycetales;Microbacteriaceae;Clavibacter;0,91	0,016	0,002	0,005988008	0,0201804	0,37367096
36;"k__Bacteria;p__Actinobacteria;c__Actinobacteria;o__Actinomycetales;f__Microbacteriaceae;g__Frigoribacterium";Bacteria;Actinobacteria;Actinobacteria;Actinomycetales;Microbacteriaceae;Frigoribacterium;0,324	0,014	0,386	0,041414744	0,0826275	0,67657
37;"k__Bacteria;p__Planctomycetes;c__Planctomycetia;o__Gemmatales;f__Gemmataceae;g__Gemmata";Bacteria;Planctomycetes;Planctomycetia;Gemmatales;Gemmataceae;Gemmata;0,37	0,014	0,002	0,005988008	0,0201804	0,18320926
38;"k__Bacteria;p__Gemmatimonadetes;c__Gemmatimonadetes;o__Gemmatimonadales;f__Gemmatimonadaceae;g__Gemmatimonas";Bacteria;Gemmatimonadetes;Gemmatimonadetes;Gemmatimonadales;Gemmatimonadaceae;Gemmatimonas;0,262	0,014	0,002	0,005988008	0,0201804	0,2446393
4;"k__Bacteria;p__Proteobacteria;c__Alphaproteobacteria;o__Rhizobiales;f__Bradyrhizobiaceae;g__Afipia";Bacteria;Proteobacteria;Alphaproteobacteria;Rhizobiales;Bradyrhizobiaceae;Afipia;0,966	0,012	0,028	0,035569728	0,0745441	0,5163233
16;"k__Bacteria;p__Actinobacteria;c__Actinobacteria;o__Actinomycetales;f__Cellulomonadaceae;g__Cellulomonas";Bacteria;Actinobacteria;Actinobacteria;Actinomycetales;Cellulomonadaceae;Cellulomonas;0,726	0,012	0,232	0,035569728	0,0745441	0,2368876
39;"k__Bacteria;p__Actinobacteria;c__Actinobacteria;o__Actinomycetales;f__Microbacteriaceae;g__Herbiconiux";Bacteria;Actinobacteria;Actinobacteria;Actinomycetales;Microbacteriaceae;Herbiconiux;0,318	0,012	0,35	0,035569728	0,0745441	0,703976
6;"k__Bacteria;p__Proteobacteria;c__Alphaproteobacteria;o__Rhizobiales;f__Phyllobacteriaceae;g__Aminobacter";Bacteria;Proteobacteria;Alphaproteobacteria;Rhizobiales;Phyllobacteriaceae;Aminobacter;0,186	0,01	0,528	0,029701	0,0644099	0,21377373
23;"k__Bacteria;p__Actinobacteria;c__Actinobacteria;o__Actinomycetales;f__Micromonosporaceae;g__Couchioplanes";Bacteria;Actinobacteria;Actinobacteria;Actinomycetales;Micromonosporaceae;Couchioplanes;0,006	0,01	0,284	0,017892216	0,0435331	0,23343098
25;"k__Bacteria;p__Verrucomicrobia;c__[Spartobacteria];o__[Chthoniobacterales];f__[Chthoniobacteraceae];g__DA101";Bacteria;Verrucomicrobia;Spartobacteria;Chthoniobacterales;Chthoniobacteraceae;DA101;0,028	0,01	0,002	0,005988008	0,0201804	0,91088193
64;"k__Bacteria;p__Actinobacteria;c__Actinobacteria;o__Actinomycetales;f__Micromonosporaceae;g__Phytohabitans";Bacteria;Actinobacteria;Actinobacteria;Actinomycetales;Micromonosporaceae;Phytohabitans;0,038	0,01	0,518	0,029701	0,0644099	0,1765828
65;"k__Bacteria;p__Planctomycetes;c__Planctomycetia;o__Planctomycetales;f__Planctomycetaceae;g__Planctomyces";Bacteria;Planctomycetes;Planctomycetia;Planctomycetales;Planctomycetaceae;Planctomyces;0,028	0,01	0,002	0,005988008	0,0201804	0,20300591
1;"k__Bacteria;p__Planctomycetes;c__Planctomycetia;o__Pirellulales;f__Pirellulaceae;g__A17";Bacteria;Planctomycetes;Planctomycetia;Pirellulales;Pirellulaceae;A17;0,896	0,006	0,026	0,017892216	0,0435331	0,12348032
55;"k__Archaea;p__Crenarchaeota;c__Thaumarchaeota;o__Nitrososphaerales;f__Nitrososphaeraceae;g__Candidatus Nitrososphaera";Archaea;Crenarchaeota;Thaumarchaeota;Nitrososphaerales;Nitrososphaeraceae;Nitrososphaera;0,474	0,006	0,012	0,017892216	0,0435331	0,12656107
62;"k__Bacteria;p__Verrucomicrobia;c__[Pedosphaerae];o__[Pedosphaerales];f__[Pedosphaeraceae];g__Pedosphaera";Bacteria;Verrucomicrobia;Pedosphaerae;Pedosphaerales;Pedosphaeraceae;Pedosphaera;0,706	0,006	0,192	0,017892216	0,0435331	0,1647006
73;"k__Bacteria;p__Proteobacteria;c__Alphaproteobacteria;o__Rhizobiales;f__Rhizobiaceae;g__Rhizobium";Bacteria;Proteobacteria;Alphaproteobacteria;Rhizobiales;Rhizobiaceae;Rhizobium;0,638	0,006	0,008	0,017892216	0,0435331	0,28910088
3;"k__Bacteria;p__Proteobacteria;c__Deltaproteobacteria;o__Myxococcales;f__Polyangiaceae;g__Aetherobacter";Bacteria;Proteobacteria;Deltaproteobacteria;Myxococcales;Polyangiaceae;Aetherobacter;0,082	0,004	0,868	0,011952064	0,0329362	0,28162633
14;"k__Bacteria;p__Proteobacteria;c__Alphaproteobacteria;o__Rhizobiales;f__Bradyrhizobiaceae;g__Bradyrhizobium";Bacteria;Proteobacteria;Alphaproteobacteria;Rhizobiales;Bradyrhizobiaceae;Bradyrhizobium;0,292	0,002	0,654	0,005988008	0,0201804	0,23537379
17;"k__Bacteria;p__Bacteroidetes;c__Flavobacteriia;o__Flavobacteriales;f__[Weeksellaceae];g__Chryseobacterium";Bacteria;Bacteroidetes;Flavobacteriia;Flavobacteriales;Weeksellaceae;Chryseobacterium;0,002	0,002	0,45	0,005988008	0,0201804	0,42074806
20;"k__Bacteria;p__Firmicutes;c__Clostridia;o__Clostridiales;f__Clostridiaceae;g__Clostridium";Bacteria;Firmicutes;Clostridia;Clostridiales;Clostridiaceae;Clostridium;0,004	0,002	0,278	0,005988008	0,0201804	0,33639554
21;"k__Bacteria;p__Actinobacteria;c__Thermoleophilia;o__Solirubrobacterales;f__Conexibacteraceae;g__Conexibacter";Bacteria;Actinobacteria;Thermoleophilia;Solirubrobacterales;Conexibacteraceae;Conexibacter;0,594	0,002	0,112	0,005988008	0,0201804	0,8118989
26;"k__Bacteria;p__Actinobacteria;c__Actinobacteria;o__Actinomycetales;f__Micromonosporaceae;g__Dactylosporangium";Bacteria;Actinobacteria;Actinobacteria;Actinomycetales;Micromonosporaceae;Dactylosporangium;0,216	0,002	0,946	0,005988008	0,0201804	0,32058484
30;"k__Bacteria;p__Proteobacteria;c__Gammaproteobacteria;o__Xanthomonadales;f__Xanthomonadaceae;g__Dokdonella";Bacteria;Proteobacteria;Gammaproteobacteria;Xanthomonadales;Xanthomonadaceae;Dokdonella;0,674	0,002	0,038	0,005988008	0,0201804	0,53094227
31;"k__Bacteria;p__Bacteroidetes;c__Cytophagia;o__Cytophagales;f__Cytophagaceae;g__Dyadobacter";Bacteria;Bacteroidetes;Cytophagia;Cytophagales;Cytophagaceae;Dyadobacter;0,042	0,002	0,17	0,005988008	0,0201804	0,41950478
42;"k__Bacteria;p__Proteobacteria;c__Betaproteobacteria;o__Burkholderiales;f__Oxalobacteraceae;g__Janthinobacterium";Bacteria;Proteobacteria;Betaproteobacteria;Burkholderiales;Oxalobacteraceae;Janthinobacterium;0,094	0,002	0,004	0,005988008	0,0201804	0,132308115
46;"k__Bacteria;p__Firmicutes;c__Bacilli;o__Lactobacillales;f__Lactobacillaceae;g__Lactobacillus";Bacteria;Firmicutes;Bacilli;Lactobacillales;Lactobacillaceae;Lactobacillus;0,002	0,002	0,062	0,005988008	0,0201804	0,21726961
58;"k__Bacteria;p__Verrucomicrobia;c__Opitutae;o__Opitutales;f__Opitutaceae;g__Opitutus";Bacteria;Verrucomicrobia;Opitutae;Opitutales;Opitutaceae;Opitutus;0,53	0,002	0,002	0,005988008	0,0201804	0,39350704
60;"k__Bacteria;p__Bacteroidetes;c__Sphingobacteriia;o__Sphingobacteriales;f__Sphingobacteriaceae;g__Pedobacter";Bacteria;Bacteroidetes;Sphingobacteriia;Sphingobacteriales;Sphingobacteriaceae;Pedobacter;0,156	0,002	0,024	0,005988008	0,0201804	0,132303536
71;"k__Bacteria;p__Actinobacteria;c__Actinobacteria;o__Actinomycetales;f__Pseudonocardiaceae;g__Pseudonocardia";Bacteria;Actinobacteria;Actinobacteria;Actinomycetales;Pseudonocardiaceae;Pseudonocardia;0,046	0,002	0,738	0,005988008	0,0201804	0,47827986
74;"k__Bacteria;p__Proteobacteria;c__Alphaproteobacteria;o__Rhizobiales;f__Hyphomicrobiaceae;g__Rhodoplanes";Bacteria;Proteobacteria;Alphaproteobacteria;Rhizobiales;Hyphomicrobiaceae;Rhodoplanes;0,66	0,002	0,002	0,005988008	0,0201804	0,39828999
79;"k__Bacteria;p__Acidobacteria;c__Solibacteres;o__Solibacterales;f__Solibacteraceae;g__Candidatus Solibacter";Bacteria;Acidobacteria;Solibacteres;Solibacterales;Solibacteraceae;Solibacter;0,032	0,002	0,002	0,005988008	0,0201804	0,56396879
