# Supplementary material for: Niche Differentiation in the Composition, Predicted Function, and Co-occurrence Networks in Bacterial Communities Associated With Antarctic Vascular Plants
Source: Front Microbiol. 2020 Jun 3;11:1036. doi: 10.3389/fmicb.2020.01036 (PMC7285837; doi:10.3389/fmicb.2020.01036)
Supplement: Supplementary file 1 [file Data_Sheet_1.zip › Table S3.CSV]

Supplementary Table S3: Network features of endosphere
Id	Label	timeset	v_name	v_class	Degree	Weighted Degree	Eccentricity	closnesscentrality	harmonicclosnesscentrality	betweenesscentrality	modularity_class	componentnumber	clustering	triangles
n71	n71		759061	Enterobacteriaceae	1	0.852491	1	1	1	0	14	0	0	0
n146	n146		541859	Pseudomonadaceae	0	0	0	0	0	0	0	0	0	0
n506	n506		1566691	Pseudomonadaceae	8	6.730.933	8	0.213018	0.271429	0.021634	9	1	0.571429	16
n85	n85		646549	Pseudomonadaceae	0	0	0	0	0	0	0	0	0	0
n504	n504		1144585	Microbacteriaceae	0	0	0	0	0	0	0	0	0	0
n585	n585		1109251	Pseudomonadaceae	0	0	0	0	0	0	0	0	0	0
n640	n640		3427116	Flavobacteriaceae	0	0	0	0	0	0	0	0	0	0
n278	n278		249571	Micromonosporaceae	0	0	0	0	0	0	0	0	0	0
n235	n235		305809	Comamonadaceae	0	0	0	0	0	0	0	0	0	0
n529	n529		915240	Kineosporiaceae	0	0	0	0	0	0	0	0	0	0
n715	n715		4324368	Enterobacteriaceae	4	3.405.537	10	0.2	0.242168	0.000598	9	1	0.833333	5
n332	n332		211582	unidentified	0	0	0	0	0	0	0	0	0	0
n492	n492		12898	Micromonosporaceae	0	0	0	0	0	0	0	0	0	0
n429	n429		131131	Microbacteriaceae	0	0	0	0	0	0	0	0	0	0
n209	n209		334140	unidentified	8	6.676.068	10	0.208092	0.276138	0.046369	2	1	0.392857	11
n335	n335		211171	Comamonadaceae	2	1.663.913	12	0.158416	0.192414	0	8	1	1	1
n595	n595		808919	Others	0	0	0	0	0	0	0	0	0	0
n319	n319		217392	Conexibacteraceae	0	0	0	0	0	0	0	0	0	0
n141	n141		545324	Clostridiaceae	0	0	0	0	0	0	0	0	0	0
n479	n479		35860	Pseudonocardiaceae	6	5.036.088	11	0.2	0.26408	0.027667	3	1	0.466667	7
n768	n768		4386920	Pseudomonadaceae	0	0	0	0	0	0	0	0	0	0
n310	n310		220524	Others	0	0	0	0	0	0	0	0	0	0
n548	n548		836096	Pseudomonadaceae	10	8.397.195	9	0.226415	0.292631	0.045827	9	1	0.422222	19
n83	n83		688259	Micromonosporaceae	0	0	0	0	0	0	0	0	0	0
n723	n723		4339351	Sphingobacteriaceae	4	3.404.432	9	0.184615	0.22931	0.005965	4	1	0.5	3
n124	n124		567840	Bradyrhizobiaceae	6	4.973.908	7	0.25	0.303373	0.04524	0	1	0.266667	4
n384	n384		175570	Ruminococcaceae	5	417.703	9	0.18136	0.225485	0.002549	7	1	0.6	6
n561	n561		2279387	Oxalobacteraceae	0	0	0	0	0	0	0	0	0	0
n433	n433		129642	Pseudomonadaceae	6	5.109.563	9	0.194858	0.242507	0	9	1	1	15
n318	n318		217410	Pseudomonadaceae	0	0	0	0	0	0	0	0	0	0
n669	n669		1101413	Enterobacteriaceae	0	0	0	0	0	0	0	0	0	0
n74	n74		739867	Microbacteriaceae	0	0	0	0	0	0	0	0	0	0
n671	n671		3944484	Enterobacteriaceae	0	0	0	0	0	0	0	0	0	0
n424	n424		134121	Microbacteriaceae	0	0	0	0	0	0	0	0	0	0
n549	n549		818730	Sphingobacteriaceae	8	6.807.835	7	0.244898	0.307523	0.084703	0	1	0.285714	8
n819	n819		4449609	Sphingomonadaceae	5	4.280.432	9	0.174123	0.221936	0.028789	6	1	0.6	6
n183	n183		409932	Micromonosporaceae	0	0	0	0	0	0	0	0	0	0
n601	n601		826144	Sphingobacteriaceae	6	5.127.122	7	0.249567	0.302728	0.04735	0	1	0.333333	5
n19	n19		1021984	unidentified	0	0	0	0	0	0	0	0	0	0
n526	n526		1105944	Pseudomonadaceae	0	0	0	0	0	0	0	0	0	0
n822	n822		4454153	Microbacteriaceae	7	5.827.685	9	0.19917	0.254073	0.026907	2	1	0.714286	15
n91	n91		591049	Yaniellaceae	0	0	0	0	0	0	0	0	0	0
n0	n0		1111294	Enterobacteriaceae	0	0	0	0	0	0	0	0	0	0
n539	n539		833174	Pseudomonadaceae	7	597.849	9	0.238806	0.300898	0.056708	9	1	0.380952	8
n425	n425		133533	Pseudomonadaceae	0	0	0	0	0	0	0	0	0	0
n234	n234		307571	Prevotellaceae	3	2.529.013	9	0.174123	0.21934	0.003367	7	1	0	0
n337	n337		210201	Oxalobacteraceae	0	0	0	0	0	0	0	0	0	0
n572	n572		2458172	Brucellaceae	0	0	0	0	0	0	0	0	0	0
n118	n118		570988	Hyphomicrobiaceae	7	5.948.972	8	0.209913	0.267097	0.017964	11	1	0.52381	11
n496	n496		8619	Pseudomonadaceae	4	3.502.627	8	0.244898	0.286806	0.037757	0	1	0.333333	2
n160	n160		518380	Comamonadaceae	0	0	0	0	0	0	0	0	0	0
n408	n408		147541	Bradyrhizobiaceae	7	5.902.057	8	0.237624	0.297933	0.065836	10	1	0.333333	7
n591	n591		650615	Corynebacteriaceae	0	0	0	0	0	0	0	0	0	0
n567	n567		2353709	Oxalobacteraceae	6	5.157.397	7	0.228571	0.276108	0.02748	0	1	0.4	6
n94	n94		588981	Intrasporangiaceae	0	0	0	0	0	0	0	0	0	0
n602	n602		1105878	Pseudonocardiaceae	0	0	0	0	0	0	0	0	0	0
n14	n14		1053775	Hyphomicrobiaceae	0	0	0	0	0	0	0	0	0	0
n806	n806		4435518	Pseudonocardiaceae	0	0	0	0	0	0	0	0	0	0
n202	n202		347428	Hyphomicrobiaceae	0	0	0	0	0	0	0	0	0	0
n613	n613		1125608	Xanthomonadaceae	0	0	0	0	0	0	0	0	0	0
n44	n44		876170	Microbacteriaceae	0	0	0	0	0	0	0	0	0	0
n689	n689		4187380	unidentified	0	0	0	0	0	0	0	0	0	0
n135	n135		548887	Flavobacteriaceae	0	0	0	0	0	0	0	0	0	0
n551	n551		783638	Enterobacteriaceae	0	0	0	0	0	0	0	0	0	0
n440	n440		115150	Bradyrhizobiaceae	0	0	0	0	0	0	0	0	0	0
n242	n242		289530	[Kouleothrixaceae]	0	0	0	0	0	0	0	0	0	0
n195	n195		358280	Chitinophagaceae	0	0	0	0	0	0	0	0	0	0
n223	n223		324015	unidentified	0	0	0	0	0	0	0	0	0	0
n494	n494		11622	Frankiaceae	5	4.310.481	10	0.196721	0.25011	0.005097	9	1	0.4	4
n518	n518		1689895	Chitinophagaceae	0	0	0	0	0	0	0	0	0	0
n206	n206		338457	[Chthoniobacteraceae]	4	3.444.399	11	0.177122	0.225249	0.006289	3	1	0.5	3
n620	n620		3057707	Moraxellaceae	0	0	0	0	0	0	0	0	0	0
n823	n823		4455163	Bacteroidaceae	8	6.674.054	10	0.19407	0.257474	0.003446	2	1	0.857143	24
n409	n409		146007	Sphingomonadaceae	0	0	0	0	0	0	0	0	0	0
n683	n683		945321	Nocardioidaceae	5	4.353.184	12	0.169611	0.219263	0.000616	3	1	0.8	8
n464	n464		85863	Pseudonocardiaceae	0	0	0	0	0	0	0	0	0	0
n258	n258		273185	Hyphomicrobiaceae	0	0	0	0	0	0	0	0	0	0
n693	n693		1107049	Cytophagaceae	8	6.851.029	8	0.223256	0.289773	0.015485	4	1	0.464286	13
n788	n788		4410166	Prevotellaceae	3	254.899	9	0.198621	0.231189	0.021165	8	1	0.333333	1
n389	n389		167761	Comamonadaceae	7	5.787.435	2	0.888889	0.9375	0	15	2	1	21
n70	n70		776787	Comamonadaceae	0	0	0	0	0	0	0	0	0	0
n626	n626		3169482	Others	5	4.378.857	9	0.184615	0.232203	0.006764	4	1	0.6	6
n766	n766		4385224	Microbacteriaceae	3	2.498.181	9	0.191744	0.234485	0.001873	7	1	0.666667	2
n137	n137		546342	Sphingobacteriaceae	0	0	0	0	0	0	0	0	0	0
n314	n314		218061	unidentified	5	4.328.524	7	0.24	0.283929	0.033711	0	1	0.4	4
n505	n505		1546879	Micromonosporaceae	0	0	0	0	0	0	0	0	0	0
n325	n325		216375	unidentified	0	0	0	0	0	0	0	0	0	0
n719	n719		4330207	Hyphomicrobiaceae	6	5.210.041	10	0.208394	0.267681	0.00683	9	1	0.6	9
n736	n736		4352233	Pseudomonadaceae	0	0	0	0	0	0	0	0	0	0
n59	n59		821930	Dermabacteraceae	5	4.212.933	9	0.193548	0.235447	0.001671	10	1	0.9	9
n154	n154		534874	unidentified	0	0	0	0	0	0	0	0	0	0
n241	n241		292057	Lactobacillaceae	0	0	0	0	0	0	0	0	0	0
n366	n366		191698	Mycobacteriaceae	0	0	0	0	0	0	0	0	0	0
n186	n186		377546	Caulobacteraceae	0	0	0	0	0	0	0	0	0	0
n189	n189		370099	Erysipelotrichaceae	0	0	0	0	0	0	0	0	0	0
n299	n299		224494	Frankiaceae	0	0	0	0	0	0	0	0	0	0
n311	n311		219248	Enterobacteriaceae	0	0	0	0	0	0	0	0	0	0
n256	n256		278399	Hyphomicrobiaceae	0	0	0	0	0	0	0	0	0	0
n833	n833		4472112	Comamonadaceae	7	5.794.689	2	0.888889	0.9375	0	15	2	1	21
n36	n36		903158	Dermabacteraceae	0	0	0	0	0	0	0	0	0	0
n312	n312		218567	unidentified	0	0	0	0	0	0	0	0	0	0
n632	n632		829018	Xanthomonadaceae	0	0	0	0	0	0	0	0	0	0
n813	n813		4446686	Brevibacteriaceae	0	0	0	0	0	0	0	0	0	0
n131	n131		553648	Pseudomonadaceae	4	3.328.373	7	0.238411	0.284623	0.042217	0	1	0.166667	1
n277	n277		249999	Microbacteriaceae	0	0	0	0	0	0	0	0	0	0
n737	n737		4353063	unidentified	6	5.226.156	10	0.208394	0.267681	0.00683	9	1	0.6	9
n210	n210		333782	Pseudomonadaceae	0	0	0	0	0	0	0	0	0	0
n417	n417		137580	Lactobacillaceae	9	7.587.441	9	0.201117	0.257843	0.016993	5	1	0.583333	21
n666	n666		942245	Corynebacteriaceae	3	2.595.555	9	0.199723	0.241432	0.017644	4	1	0.333333	1
n152	n152		538111	Intrasporangiaceae	0	0	0	0	0	0	0	0	0	0
n364	n364		192231	Ruminococcaceae	0	0	0	0	0	0	0	0	0	0
n66	n66		809485	Cytophagaceae	0	0	0	0	0	0	0	0	0	0
n114	n114		574749	Rhizobiaceae	7	5.955.599	8	0.209913	0.267097	0.017964	11	1	0.52381	11
n126	n126		564690	Acetobacteraceae	0	0	0	0	0	0	0	0	0	0
n411	n411		142376	Comamonadaceae	0	0	0	0	0	0	0	0	0	0
n184	n184		408093	Micromonosporaceae	0	0	0	0	0	0	0	0	0	0
n286	n286		244657	Bradyrhizobiaceae	0	0	0	0	0	0	1	3	0	0
n694	n694		1105919	Oxalobacteraceae	8	6.674.054	10	0.19407	0.257474	0.003446	2	1	0.857143	24
n528	n528		1857060	Chitinophagaceae	0	0	0	0	0	0	0	0	0	0
n63	n63		814670	Staphylococcaceae	8	6.820.273	10	0.163451	0.219563	0.009671	6	1	0.714286	20
n749	n749		4361536	Rhodocyclaceae	0	0	0	0	0	0	0	0	0	0
n380	n380		178766	Lachnospiraceae	5	4.174.415	9	0.198621	0.242623	0.028784	8	1	0.4	4
n237	n237		296394	Ruminococcaceae	0	0	0	0	0	0	0	0	0	0
n536	n536		965853	unidentified	0	0	0	0	0	0	0	0	0	0
n629	n629		1111937	unidentified	0	0	0	0	0	0	0	0	0	0
n475	n475		62406	Bradyrhizobiaceae	0	0	0	0	0	0	0	0	0	0
n663	n663		720217	Haliangiaceae	0	0	0	0	0	0	0	0	0	0
n498	n498		5364	Rhizobiaceae	0	0	0	0	0	0	0	0	0	0
n532	n532		783687	Comamonadaceae	2	1.663.547	8	0.215247	0.243924	0	0	1	1	1
n24	n24		978841	unidentified	0	0	0	0	0	0	0	0	0	0
n714	n714		4322804	Cytophagaceae	0	0	0	0	0	0	0	0	0	0
n825	n825		4457554	Caulobacteraceae	7	5.886.804	11	0.141732	0.191271	0.009816	6	1	0.619048	13
n79	n79		719367	Comamonadaceae	0	0	0	0	0	0	0	0	0	0
n229	n229		318609	Bradyrhizobiaceae	5	4.254.062	11	0.18799	0.242888	0.008129	3	1	0.7	7
n381	n381		176566	Ruminococcaceae	0	0	0	0	0	0	0	0	0	0
n397	n397		158264	Ruminococcaceae	0	0	0	0	0	0	0	0	0	0
n544	n544		1126111	Enterobacteriaceae	0	0	0	0	0	0	0	0	0	0
n75	n75		734275	Xanthomonadaceae	0	0	0	0	0	0	0	0	0	0
n516	n516		1673321	Comamonadaceae	0	0	0	0	0	0	0	0	0	0
n57	n57		825183	Chitinophagaceae	4	3.327.829	8	0.238411	0.277761	0.027441	0	1	0.333333	2
n345	n345		207947	Intrasporangiaceae	0	0	0	0	0	0	0	0	0	0
n99	n99		581900	Sinobacteraceae	0	0	0	0	0	0	0	0	0	0
n465	n465		82424	[Chthoniobacteraceae]	5	4.353.184	12	0.169611	0.219263	0.000616	3	1	0.8	8
n493	n493		12300	Cellulomonadaceae	0	0	0	0	0	0	0	0	0	0
n104	n104		579608	Streptococcaceae	0	0	0	0	0	0	0	0	0	0
n121	n121		568461	Gaiellaceae	0	0	0	0	0	0	0	0	0	0
n279	n279		248434	Aeromonadaceae	0	0	0	0	0	0	0	0	0	0
n695	n695		4288299	Microbacteriaceae	0	0	0	0	0	0	0	0	0	0
n502	n502		637267	Intrasporangiaceae	0	0	0	0	0	0	0	0	0	0
n432	n432		130771	Microbacteriaceae	0	0	0	0	0	0	0	0	0	0
n569	n569		890805	Hyphomicrobiaceae	0	0	0	0	0	0	0	0	0	0
n165	n165		513080	Streptococcaceae	0	0	0	0	0	0	0	0	0	0
n331	n331		211922	Koribacteraceae	0	0	0	0	0	0	0	0	0	0
n168	n168		512153	[Pedosphaeraceae]	6	4.986.944	1	1	1	0	13	4	1	15
n78	n78		725402	Alcaligenaceae	7	607.963	10	0.215892	0.27026	0.019412	5	1	0.571429	12
n468	n468		81798	Cytophagaceae	5	4.235.521	10	0.217523	0.278883	0.040641	2	1	0.2	2
n98	n98		583939	Sphingobacteriaceae	0	0	0	0	0	0	0	0	0	0
n328	n328		212644	Solibacteraceae	0	0	0	0	0	0	0	0	0	0
n387	n387		173209	Bacillaceae	0	0	0	0	0	0	0	0	0	0
n395	n395		158804	Nocardioidaceae	0	0	0	0	0	0	0	0	0	0
n495	n495		11621	Frankiaceae	0	0	0	0	0	0	0	0	0	0
n542	n542		1139973	Xanthomonadaceae	7	5.968.216	11	0.187744	0.249138	0.010336	8	1	0.571429	12
n176	n176		465948	Sphingobacteriaceae	0	0	0	0	0	0	0	0	0	0
n459	n459		100307	Sinobacteraceae	6	509.184	9	0.194858	0.242507	0	9	1	1	15
n552	n552		1110261	Haliangiaceae	0	0	0	0	0	0	0	0	0	0
n645	n645		3552535	Bradyrhizobiaceae	0	0	0	0	0	0	0	0	0	0
n113	n113		574969	unidentified	0	0	0	0	0	0	0	0	0	0
n708	n708		4310803	Microbacteriaceae	0	0	0	0	0	0	0	0	0	0
n225	n225		322506	Comamonadaceae	2	1.697.755	9	0.183439	0.2205	0.004224	2	1	0	0
n367	n367		190663	Kineosporiaceae	6	5.108.496	9	0.194858	0.242507	0	9	1	1	15
n702	n702		4300883	Staphylococcaceae	6	5.081.246	9	0.194858	0.242507	0	9	1	1	15
n606	n606		2901965	Streptococcaceae	0	0	0	0	0	0	0	0	0	0
n365	n365		192009	Lachnospiraceae	0	0	0	0	0	0	0	0	0	0
n508	n508		834138	Comamonadaceae	0	0	0	0	0	0	0	0	0	0
n617	n617		1119772	Microbacteriaceae	0	0	0	0	0	0	0	0	0	0
n652	n652		3643491	Pseudomonadaceae	0	0	0	0	0	0	0	0	0	0
n748	n748		4361153	Sphingobacteriaceae	0	0	0	0	0	0	0	0	0	0
n169	n169		512148	unidentified	0	0	0	0	0	0	0	0	0	0
n191	n191		366797	Lachnospiraceae	0	0	0	0	0	0	0	0	0	0
n597	n597		1013954	Chitinophagaceae	0	0	0	0	0	0	0	0	0	0
n664	n664		818411	Rhodospirillaceae	0	0	0	0	0	0	0	0	0	0
n676	n676		1136972	Clostridiaceae	0	0	0	0	0	0	0	0	0	0
n807	n807		4438548	Flavobacteriaceae	0	0	0	0	0	0	0	0	0	0
n421	n421		136499	Microbacteriaceae	0	0	0	0	0	0	0	0	0	0
n484	n484		24111	Phyllobacteriaceae	6	5.103.312	9	0.181818	0.233339	0.023117	6	1	0.733333	11
n393	n393		160260	Ktedonobacteraceae	0	0	0	0	0	0	0	0	0	0
n638	n638		962249	Veillonellaceae	0	0	0	0	0	0	0	0	0	0
n751	n751		4365229	Oxalobacteraceae	0	0	0	0	0	0	0	0	0	0
n102	n102		580312	Sphingomonadaceae	5	4.237.318	8	0.204545	0.253108	0.037095	0	1	0.6	6
n290	n290		238109	Comamonadaceae	0	0	0	0	0	0	0	0	0	0
n375	n375		185950	A4b	0	0	0	0	0	0	0	0	0	0
n739	n739		4357324	Caulobacteraceae	0	0	0	0	0	0	0	0	0	0
n541	n541		697714	Opitutaceae	4	342.384	10	0.157549	0.195977	0.000199	4	1	0.5	3
n780	n780		4401333	Haliangiaceae	0	0	0	0	0	0	0	0	0	0
n127	n127		564487	Sphingobacteriaceae	0	0	0	0	0	0	0	0	0	0
n73	n73		740831	Xanthomonadaceae	0	0	0	0	0	0	0	0	0	0
n410	n410		143692	unidentified	0	0	0	0	0	0	0	0	0	0
n18	n18		1026261	unidentified	0	0	0	0	0	0	0	0	0	0
n282	n282		247758	Nocardioidaceae	0	0	0	0	0	0	0	0	0	0
n76	n76		727692	Sinobacteraceae	6	5.096.795	9	0.194858	0.242507	0	9	1	1	15
n320	n320		217328	Haliangiaceae	0	0	0	0	0	0	0	0	0	0
n578	n578		812851	Pseudomonadaceae	6	5.005.595	9	0.186047	0.233422	0.001054	7	1	0.733333	11
n64	n64		810109	Sphingobacteriaceae	4	3.365.449	8	0.195387	0.231738	0.020363	11	1	0.333333	2
n361	n361		193536	Cellulomonadaceae	0	0	0	0	0	0	0	0	0	0
n660	n660		999814	Staphylococcaceae	0	0	0	0	0	0	0	0	0	0
n758	n758		4373488	Haliangiaceae	0	0	0	0	0	0	0	0	0	0
n60	n60		819839	Staphylococcaceae	0	0	0	0	0	0	0	0	0	0
n415	n415		140966	Pseudomonadaceae	0	0	0	0	0	0	0	0	0	0
n767	n767		4385959	unidentified	0	0	0	0	0	0	0	0	0	0
n773	n773		4394922	unidentified	0	0	0	0	0	0	0	0	0	0
n132	n132		553058	[Chthoniobacteraceae]	0	0	0	0	0	0	0	0	0	0
n192	n192		364646	unidentified	0	0	0	0	0	0	0	0	0	0
n246	n246		285591	unidentified	0	0	0	0	0	0	0	0	0	0
n296	n296		225456	unidentified	0	0	0	0	0	0	0	0	0	0
n368	n368		189503	Clostridiaceae	8	6.919.602	8	0.223256	0.289773	0.015485	4	1	0.464286	13
n407	n407		148044	Clostridiaceae	0	0	0	0	0	0	0	0	0	0
n662	n662		1129425	Solirubrobacteraceae	0	0	0	0	0	0	0	0	0	0
n156	n156		529793	EB1017	0	0	0	0	0	0	0	0	0	0
n795	n795		4424806	Isosphaeraceae	0	0	0	0	0	0	0	0	0	0
n416	n416		140859	Flavobacteriaceae	0	0	0	0	0	0	0	0	0	0
n830	n830		4463108	Lactobacillaceae	0	0	0	0	0	0	0	0	0	0
n839	n839		4478413	Chitinophagaceae	0	0	0	0	0	0	0	0	0	0
n68	n68		801258	unidentified	0	0	0	0	0	0	0	0	0	0
n390	n390		163857	Succinivibrionaceae	0	0	0	0	0	0	0	0	0	0
n699	n699		4296244	Veillonellaceae	0	0	0	0	0	0	0	0	0	0
n34	n34		912669	Chitinophagaceae	0	0	0	0	0	0	0	0	0	0
n217	n217		329664	Comamonadaceae	3	2.607.482	10	0.156522	0.188916	0	4	1	1	3
n403	n403		154174	Caulobacteraceae	0	0	0	0	0	0	0	0	0	0
n659	n659		3796804	Alcaligenaceae	0	0	0	0	0	0	0	0	0	0
n713	n713		4322321	Phormidiaceae	0	0	0	0	0	0	0	0	0	0
n765	n765		4383386	Actinosynnemataceae	0	0	0	0	0	0	0	0	0	0
n804	n804		4434807	Micromonosporaceae	0	0	0	0	0	0	0	0	0	0
n470	n470		81358	Xanthomonadaceae	0	0	0	0	0	0	0	0	0	0
n764	n764		4382194	Chitinophagaceae	0	0	0	0	0	0	0	0	0	0
n324	n324		216805	Bradyrhizobiaceae	0	0	0	0	0	0	0	0	0	0
n401	n401		156315	Sphingobacteriaceae	0	0	0	0	0	0	0	0	0	0
n170	n170		511627	Hyphomicrobiaceae	8	6.696.038	1	1	1	0.00001	15	2	0.964286	27
n760	n760		4374194	Clostridiaceae	0	0	0	0	0	0	0	0	0	0
n2	n2		1107468	Propionibacteriaceae	0	0	0	0	0	0	0	0	0	0
n501	n501		1522003	Sphingobacteriaceae	0	0	0	0	0	0	0	0	0	0
n543	n543		983886	Others	0	0	0	0	0	0	0	0	0	0
n726	n726		4343457	Xanthomonadaceae	0	0	0	0	0	0	0	0	0	0
n814	n814		4446763	Microbacteriaceae	0	0	0	0	0	0	0	0	0	0
n554	n554		614182	Enterobacteriaceae	0	0	0	0	0	0	0	0	0	0
n316	n316		217917	[Kouleothrixaceae]	0	0	0	0	0	0	0	0	0	0
n406	n406		150673	Sphingomonadaceae	0	0	0	0	0	0	0	0	0	0
n269	n269		253914	Flavobacteriaceae	6	5.115.916	9	0.239601	0.302668	0.081257	9	1	0.2	3
n586	n586		2679706	unidentified	0	0	0	0	0	0	0	0	0	0
n164	n164		513855	Nocardiaceae	6	500.755	8	0.2066	0.256639	0.021391	11	1	0.466667	7
n434	n434		129622	Microbacteriaceae	0	0	0	0	0	0	0	0	0	0
n675	n675		736771	Chitinophagaceae	0	0	0	0	0	0	0	0	0	0
n245	n245		285908	Oxalobacteraceae	0	0	0	0	0	0	0	0	0	0
n614	n614		1128113	Microbacteriaceae	8	6.804.175	10	0.201117	0.265184	0.028258	8	1	0.464286	13
n621	n621		3134877	Opitutaceae	4	3.468.884	10	0.200557	0.247129	0.005232	9	1	0.666667	4
n688	n688		983307	Chitinophagaceae	0	0	0	0	0	0	0	0	0	0
n648	n648		962282	unidentified	0	0	0	0	0	0	0	0	0	0
n700	n700		4296430	Chitinophagaceae	0	0	0	0	0	0	0	0	0	0
n712	n712		4321285	Lactobacillaceae	9	7.587.441	9	0.201117	0.257843	0.016993	5	1	0.583333	21
n329	n329		212223	unidentified	0	0	0	0	0	0	0	0	0	0
n641	n641		1059762	Sinobacteraceae	0	0	0	0	0	0	0	0	0	0
n829	n829		4462710	Hyphomicrobiaceae	0	0	0	0	0	0	0	0	0	0
n565	n565		2329278	Koribacteraceae	0	0	0	0	0	0	0	0	0	0
n651	n651		822853	Sphingomonadaceae	0	0	0	0	0	0	0	0	0	0
n116	n116		572970	Corynebacteriaceae	7	5.929.805	8	0.221538	0.286896	0.038826	4	1	0.285714	6
n151	n151		538315	Pseudonocardiaceae	0	0	0	0	0	0	0	0	0	0
n276	n276		250206	Rhizobiaceae	0	0	0	0	0	0	0	0	0	0
n452	n452		105699	Xanthomonadaceae	0	0	0	0	0	0	0	0	0	0
n4	n4		1089190	Frankiaceae	0	0	0	0	0	0	0	0	0	0
n198	n198		354851	Mycobacteriaceae	0	0	0	0	0	0	0	0	0	0
n618	n618		1085916	Chitinophagaceae	0	0	0	0	0	0	0	0	0	0
n835	n835		4473645	Oxalobacteraceae	0	0	0	0	0	0	0	0	0	0
n67	n67		801578	Chitinophagaceae	0	0	0	0	0	0	0	0	0	0
n512	n512		917092	Patulibacteraceae	0	0	0	0	0	0	0	0	0	0
n674	n674		3995174	Saprospiraceae	0	0	0	0	0	0	0	0	0	0
n476	n476		54353	Caulobacteraceae	7	5.779.982	10	0.17866	0.233851	0.003073	2	1	0.714286	15
n21	n21		1011712	Corynebacteriaceae	0	0	0	0	0	0	0	0	0	0
n458	n458		102915	Sphingomonadaceae	0	0	0	0	0	0	0	0	0	0
n550	n550		617431	Microbacteriaceae	12	10.072.716	10	0.189974	0.263233	0.011577	2	1	0.454545	30
n729	n729		4345543	Xanthomonadaceae	0	0	0	0	0	0	0	0	0	0
n227	n227		321586	Sphingomonadaceae	0	0	0	0	0	0	0	0	0	0
n817	n817		4448097	Clostridiaceae	0	0	0	0	0	0	0	0	0	0
n49	n49		851865	Ruminococcaceae	0	0	0	0	0	0	0	0	0	0
n347	n347		205391	unidentified	6	5.036.786	1	1	1	0	12	5	1	15
n482	n482		32254	unidentified	0	0	0	0	0	0	0	0	0	0
n687	n687		824341	Sphingobacteriaceae	0	0	0	0	0	0	0	0	0	0
n799	n799		4430225	Planococcaceae	0	0	0	0	0	0	0	0	0	0
n50	n50		851113	Sphingobacteriaceae	0	0	0	0	0	0	0	0	0	0
n303	n303		223441	unidentified	0	0	0	0	0	0	0	0	0	0
n608	n608		709657	Rhodospirillaceae	0	0	0	0	0	0	0	0	0	0
n761	n761		4378776	Hyphomicrobiaceae	0	0	0	0	0	0	0	0	0	0
n824	n824		4455767	Streptococcaceae	0	0	0	0	0	0	0	0	0	0
n182	n182		435795	Saprospiraceae	0	0	0	0	0	0	0	0	0	0
n307	n307		221379	Mycobacteriaceae	0	0	0	0	0	0	0	0	0	0
n564	n564		825808	Bifidobacteriaceae	0	0	0	0	0	0	0	0	0	0
n589	n589		2685756	Xanthomonadaceae	0	0	0	0	0	0	0	0	0	0
n771	n771		4391549	Sphingobacteriaceae	0	0	0	0	0	0	0	0	0	0
n236	n236		299851	Enterobacteriaceae	8	6.820.273	10	0.163451	0.219563	0.009671	6	1	0.714286	20
n547	n547		2075910	Prevotellaceae	7	5.910.491	8	0.229665	0.294502	0.047692	4	1	0.190476	4
n596	n596		2802748	Phyllobacteriaceae	6	5.103.312	9	0.181818	0.233339	0.023117	6	1	0.733333	11
n818	n818		4448447	Comamonadaceae	0	0	0	0	0	0	0	0	0	0
n338	n338		209662	unidentified	0	0	0	0	0	0	0	0	0	0
n348	n348		205058	EB1003	0	0	0	0	0	0	0	0	0	0
n378	n378		183075	Lachnospiraceae	0	0	0	0	0	0	0	0	0	0
n430	n430		130922	Nocardiaceae	7	5.963.077	11	0.187744	0.249138	0.010336	8	1	0.571429	12
n519	n519		983990	Sphingobacteriaceae	0	0	0	0	0	0	0	0	0	0
n686	n686		931593	Micromonosporaceae	0	0	0	0	0	0	0	0	0	0
n105	n105		578951	Gemmatimonadaceae	0	0	0	0	0	0	0	0	0	0
n388	n388		169006	Caulobacteraceae	3	2.574.144	12	0.12446	0.156439	0	6	1	1	3
n487	n487		18546	Rhodospirillaceae	0	0	0	0	0	0	0	0	0	0
n593	n593		1127804	Comamonadaceae	0	0	0	0	0	0	0	0	0	0
n200	n200		350938	Caulobacteraceae	0	0	0	0	0	0	0	0	0	0
n211	n211		333731	unidentified	0	0	0	0	0	0	0	0	0	0
n607	n607		811424	Opitutaceae	0	0	0	0	0	0	0	0	0	0
n684	n684		801210	Alcaligenaceae	0	0	0	0	0	0	0	0	0	0
n716	n716		4325163	Nocardioidaceae	0	0	0	0	0	0	0	0	0	0
n831	n831		4463684	unidentified	0	0	0	0	0	0	0	0	0	0
n46	n46		869496	unidentified	6	5.036.786	1	1	1	0	12	5	1	15
n101	n101		580625	Bradyrhizobiaceae	0	0	0	0	0	0	0	0	0	0
n355	n355		196898	Ruminococcaceae	5	4.378.857	9	0.184615	0.232203	0.006764	4	1	0.6	6
n525	n525		1090165	Sphingomonadaceae	0	0	0	0	0	0	0	0	0	0
n734	n734		4348899	Opitutaceae	0	0	0	0	0	0	0	0	0	0
n103	n103		580008	Erysipelotrichaceae	0	0	0	0	0	0	0	0	0	0
n128	n128		556657	Comamonadaceae	5	4.195.406	7	0.241611	0.290823	0.081492	0	1	0.3	3
n139	n139		545548	[Kouleothrixaceae]	6	5.036.786	1	1	1	0	12	5	1	15
n188	n188		370287	Ruminococcaceae	0	0	0	0	0	0	0	0	0	0
n257	n257		276867	Pseudomonadaceae	0	0	0	0	0	0	0	0	0	0
n272	n272		252345	Xanthomonadaceae	0	0	0	0	0	0	0	0	0	0
n295	n295		226138	Sphingomonadaceae	0	0	0	0	0	0	0	0	0	0
n718	n718		4329093	Rhizobiaceae	0	0	0	0	0	0	0	0	0	0
n41	n41		891664	Cytophagaceae	0	0	0	0	0	0	0	0	0	0
n436	n436		125736	auto67_4W	0	0	0	0	0	0	0	0	0	0
n490	n490		13437	Corynebacteriaceae	7	5.907.578	8	0.214286	0.269031	0.039339	7	1	0.619048	13
n580	n580		1106653	Sinobacteraceae	0	0	0	0	0	0	0	0	0	0
n609	n609		805093	Comamonadaceae	0	0	0	0	0	0	0	0	0	0
n631	n631		3242243	Oxalobacteraceae	0	0	0	0	0	0	0	0	0	0
n816	n816		4447394	Propionibacteriaceae	9	7.560.374	10	0.221538	0.296831	0.06519	9	1	0.166667	6
n840	n840		4481613	Coriobacteriaceae	8	6.674.054	10	0.19407	0.257474	0.003446	2	1	0.857143	24
n179	n179		448038	Comamonadaceae	0	0	0	0	0	0	0	0	0	0
n255	n255		278437	Acidobacteriaceae	0	0	0	0	0	0	0	0	0	0
n471	n471		81252	Oxalobacteraceae	0	0	0	0	0	0	0	0	0	0
n540	n540		1959369	Xanthomonadaceae	0	0	0	0	0	0	0	0	0	0
n769	n769		4387250	Bacteroidaceae	0	0	0	0	0	0	0	0	0	0
n6	n6		1081489	unidentified	5	4.353.184	12	0.169611	0.219263	0.000616	3	1	0.8	8
n58	n58		825112	C111	0	0	0	0	0	0	0	0	0	0
n173	n173		508780	Hyphomicrobiaceae	5	4.293.631	9	0.193548	0.235447	0.001671	10	1	0.9	9
n214	n214		332552	Xanthomonadaceae	0	0	0	0	0	0	0	0	0	0
n334	n334		211507	Nocardioidaceae	0	0	0	0	0	0	0	0	0	0
n392	n392		160366	Xanthomonadaceae	0	0	0	0	0	0	0	0	0	0
n727	n727		4344056	Oxalobacteraceae	0	0	0	0	0	0	0	0	0	0
n35	n35		903187	unidentified	0	0	0	0	0	0	0	0	0	0
n167	n167		512840	Rhodospirillaceae	0	0	0	0	0	0	0	0	0	0
n268	n268		254635	Frankiaceae	0	0	0	0	0	0	0	0	0	0
n323	n323		216823	Caulobacteraceae	0	0	0	0	0	0	0	0	0	0
n418	n418		137451	unidentified	0	0	0	0	0	0	0	0	0	0
n450	n450		106242	Sphingobacteriaceae	4	3.469.717	8	0.189723	0.229737	0.00836	11	1	0.666667	4
n582	n582		605399	Comamonadaceae	0	0	0	0	0	0	0	0	0	0
n108	n108		576785	Comamonadaceae	0	0	0	0	0	0	0	0	0	0
n158	n158		525215	Ruminococcaceae	0	0	0	0	0	0	0	0	0	0
n178	n178		452324	[Chthoniobacteraceae]	0	0	0	0	0	0	0	0	0	0
n343	n343		208424	Comamonadaceae	0	0	0	0	0	0	0	0	0	0
n391	n391		163192	Oxalobacteraceae	0	0	0	0	0	0	0	0	0	0
n439	n439		115186	Staphylococcaceae	0	0	0	0	0	0	0	0	0	0
n455	n455		104129	Bradyrhizobiaceae	3	2.538.513	8	0.205421	0.246247	0.019894	4	1	0.333333	1
n625	n625		1135661	Bacillaceae	0	0	0	0	0	0	0	0	0	0
n668	n668		3903651	Ruminococcaceae	0	0	0	0	0	0	0	0	0	0
n679	n679		4044057	Chitinophagaceae	0	0	0	0	0	0	0	0	0	0
n811	n811		4444046	unidentified	3	2.545.603	12	0.12446	0.156439	0	6	1	1	3
n61	n61		816868	Xanthomonadaceae	0	0	0	0	0	0	0	0	0	0
n171	n171		510422	Actinomycetaceae	0	0	0	0	0	0	0	0	0	0
n233	n233		308017	Chitinophagaceae	0	0	0	0	0	0	0	0	0	0
n289	n289		238766	[Kouleothrixaceae]	0	0	0	0	0	0	0	0	0	0
n349	n349		204934	Chitinophagaceae	0	0	0	0	0	0	0	0	0	0
n370	n370		189116	Ruminococcaceae	0	0	0	0	0	0	0	0	0	0
n454	n454		104612	Rhodocyclaceae	6	5.177.446	9	0.194332	0.246517	0.001705	2	1	0.933333	14
n670	n670		1030519	Nocardioidaceae	0	0	0	0	0	0	0	0	0	0
n696	n696		4290144	Enterococcaceae	0	0	0	0	0	0	0	0	0	0
n781	n781		4401498	Bacillaceae	0	0	0	0	0	0	0	0	0	0
n797	n797		4426763	Comamonadaceae	0	0	0	0	0	0	0	0	0	0
n7	n7		1072801	unidentified	0	0	0	0	0	0	0	0	0	0
n293	n293		227434	Caulobacteraceae	0	0	0	0	0	0	0	0	0	0
n302	n302		223520	unidentified	0	0	0	0	0	0	0	0	0	0
n386	n386		174730	Ruminococcaceae	0	0	0	0	0	0	0	0	0	0
n405	n405		152024	unidentified	0	0	0	0	0	0	0	0	0	0
n611	n611		1134211	Alteromonadaceae	0	0	0	0	0	0	0	0	0	0
n677	n677		4008562	Xanthomonadaceae	0	0	0	0	0	0	0	0	0	0
n728	n728		4345360	Anaeroplasmataceae	0	0	0	0	0	0	0	0	0	0
n810	n810		810425	Corynebacteriaceae	3	2.564.694	8	0.208696	0.245155	0.009429	10	1	0.666667	2
n150	n150		539496	unidentified	0	0	0	0	0	0	0	0	0	0
n261	n261		265496	Moraxellaceae	7	5.886.804	11	0.141732	0.191271	0.009816	6	1	0.619048	13
n341	n341		208637	Others	0	0	0	0	0	0	0	0	0	0
n358	n358		194242	unidentified	0	0	0	0	0	0	0	0	0	0
n451	n451		105790	Methylophilaceae	0	0	0	0	0	0	0	0	0	0
n478	n478		50624	Methylophilaceae	8	6.864.777	8	0.200557	0.259309	0.036102	5	1	0.571429	16
n787	n787		4409769	A4b	0	0	0	0	0	0	0	0	0	0
n31	n31		941803	Sphingomonadaceae	4	3.480.837	7	0.225	0.265625	0.002801	0	1	0.5	3
n181	n181		436590	Sinobacteraceae	0	0	0	0	0	0	0	0	0	0
n252	n252		279138	Sinobacteraceae	8	6.696.038	1	1	1	0.00001	15	2	0.964286	27
n297	n297		225279	Rhizobiaceae	0	0	0	0	0	0	0	0	0	0
n317	n317		217769	Sphingobacteriaceae	7	6.023.338	9	0.211144	0.269987	0.016272	2	1	0.714286	15
n665	n665		815498	Mycobacteriaceae	0	0	0	0	0	0	0	0	0	0
n705	n705		4306726	unidentified	0	0	0	0	0	0	0	0	0	0
n778	n778		4397998	Sphingomonadaceae	3	2.535.932	9	0.183908	0.223523	0	4	1	1	3
n826	n826		4457889	Micromonosporaceae	0	0	0	0	0	0	0	0	0	0
n37	n37		902698	Nocardioidaceae	0	0	0	0	0	0	0	0	0	0
n45	n45		873887	Solirubrobacteraceae	0	0	0	0	0	0	0	0	0	0
n47	n47		868555	Isosphaeraceae	0	0	0	0	0	0	0	0	0	0
n147	n147		540826	Cryptosporangiaceae	0	0	0	0	0	0	0	0	0	0
n153	n153		537883	Hyphomicrobiaceae	0	0	0	0	0	0	0	0	0	0
n163	n163		514523	Ruminococcaceae	0	0	0	0	0	0	0	0	0	0
n174	n174		500937	Chitinophagaceae	0	0	0	0	0	0	0	0	0	0
n305	n305		222364	unidentified	0	0	0	0	0	0	0	0	0	0
n448	n448		112244	Micromonosporaceae	0	0	0	0	0	0	0	0	0	0
n692	n692		1018359	Cytophagaceae	7	6.023.004	7	0.225352	0.284441	0.075991	11	1	0.428571	9
n8	n8		1072562	Chitinophagaceae	0	0	0	0	0	0	0	0	0	0
n232	n232		313121	Prevotellaceae	6	504.205	9	0.187256	0.243199	0.006681	4	1	0.4	6
n248	n248		282310	Staphylococcaceae	6	5.177.446	9	0.194332	0.246517	0.001705	2	1	0.933333	14
n342	n342		208621	Others	0	0	0	0	0	0	0	0	0	0
n372	n372		188931	Veillonellaceae	0	0	0	0	0	0	0	0	0	0
n404	n404		153442	Opitutaceae	0	0	0	0	0	0	0	0	0	0
n481	n481		34151	Flavobacteriaceae	0	0	0	0	0	0	0	0	0	0
n499	n499		4816	unidentified	0	0	0	0	0	0	0	0	0	0
n513	n513		1640195	Rhodospirillaceae	0	0	0	0	0	0	0	0	0	0
n646	n646		3555041	Sphingobacteriaceae	0	0	0	0	0	0	0	0	0	0
n742	n742		4358723	Bacteroidaceae	6	4.986.944	1	1	1	0	13	4	1	15
n93	n93		589597	Pseudomonadaceae	0	0	0	0	0	0	0	0	0	0
n218	n218		329650	Prevotellaceae	2	1.702.294	8	0.210526	0.24003	0.023361	8	1	0	0
n238	n238		295705	Erysipelotrichaceae	0	0	0	0	0	0	0	0	0	0
n244	n244		286652	unidentified	0	0	0	0	0	0	0	0	0	0
n275	n275		251145	FFCH7168	0	0	0	0	0	0	0	0	0	0
n491	n491		12919	Pseudonocardiaceae	0	0	0	0	0	0	0	0	0	0
n509	n509		1114786	[Chthoniobacteraceae]	0	0	0	0	0	0	0	0	0	0
n520	n520		1719556	Gemmataceae	0	0	0	0	0	0	0	0	0	0
n533	n533		693348	Chitinophagaceae	0	0	0	0	0	0	0	0	0	0
n741	n741		4358176	unidentified	0	0	0	0	0	0	0	0	0	0
n87	n87		632387	Hyphomicrobiaceae	7	607.411	10	0.215892	0.27026	0.019412	5	1	0.571429	12
n133	n133		552725	Rhodospirillaceae	0	0	0	0	0	0	0	0	0	0
n500	n500		822670	Nocardioidaceae	0	0	0	0	0	0	0	0	0	0
n503	n503		1111105	unidentified	0	0	0	0	0	0	0	0	0	0
n573	n573		2468881	Moraxellaceae	3	251.525	9	0.163265	0.195866	0	11	1	1	3
n681	n681		879229	Chitinophagaceae	0	0	0	0	0	0	0	0	0	0
n747	n747		4361147	Sphingomonadaceae	0	0	0	0	0	0	0	0	0	0
n800	n800		4431590	Kineosporiaceae	0	0	0	0	0	0	0	0	0	0
n827	n827		4458184	unidentified	0	0	0	0	0	0	0	0	0	0
n9	n9		1072424	Nocardioidaceae	0	0	0	0	0	0	0	0	0	0
n56	n56		827285	Hyphomicrobiaceae	0	0	0	0	0	0	0	0	0	0
n306	n306		221896	[Chthoniobacteraceae]	0	0	0	0	0	0	0	0	0	0
n473	n473		74355	Dermabacteraceae	4	3.380.564	10	0.169412	0.205481	0	10	1	1	6
n594	n594		2792167	Chitinophagaceae	0	0	0	0	0	0	0	0	0	0
n600	n600		2845471	Sinobacteraceae	0	0	0	0	0	0	0	0	0	0
n649	n649		1118089	Hyphomicrobiaceae	7	5.899.464	8	0.215569	0.271569	0.066417	0	1	0.333333	7
n837	n837		4477150	Xanthomonadaceae	0	0	0	0	0	0	0	0	0	0
n838	n838		4477202	unidentified	0	0	0	0	0	0	0	0	0	0
n228	n228		318906	Xanthomonadaceae	6	5.169.605	10	0.185328	0.236756	0.00381	8	1	0.8	12
n274	n274		251499	[Chthoniobacteraceae]	0	0	0	0	0	0	0	0	0	0
n356	n356		196652	Burkholderiaceae	0	0	0	0	0	0	0	0	0	0
n398	n398		158045	Ruminococcaceae	0	0	0	0	0	0	0	0	0	0
n445	n445		113365	Haliangiaceae	0	0	0	0	0	0	0	0	0	0
n483	n483		25558	Microbacteriaceae	0	0	0	0	0	0	0	0	0	0
n486	n486		21324	Oxalobacteraceae	5	4.222.576	8	0.23491	0.288046	0.049795	9	1	0.2	2
n563	n563		989436	Chitinophagaceae	0	0	0	0	0	0	0	0	0	0
n571	n571		1138568	Flavobacteriaceae	0	0	0	0	0	0	0	0	0	0
n661	n661		635096	Microbacteriaceae	5	4.188.267	9	0.193548	0.235447	0.001671	10	1	0.9	9
n722	n722		4333206	Rhizobiaceae	6	5.176.555	9	0.181818	0.227626	0	5	1	1	15
n777	n777		4397092	Coriobacteriaceae	0	0	0	0	0	0	0	0	0	0
n17	n17		1040091	unidentified	0	0	0	0	0	0	0	0	0	0
n95	n95		586388	Phyllobacteriaceae	0	0	0	0	0	0	0	0	0	0
n159	n159		524368	Yaniellaceae	0	0	0	0	0	0	0	0	0	0
n240	n240		292289	Enterobacteriaceae	6	5.029.159	9	0.186047	0.233422	0.000282	7	1	0.866667	13
n351	n351		202662	Comamonadaceae	0	0	0	0	0	0	0	0	0	0
n426	n426		133044	Sphingomonadaceae	6	5.114.015	7	0.239203	0.28879	0.047219	10	1	0.266667	4
n447	n447		112949	Dolo_23	0	0	0	0	0	0	0	0	0	0
n453	n453		105453	unidentified	0	0	0	0	0	0	0	0	0	0
n559	n559		1050747	[Chthoniobacteraceae]	0	0	0	0	0	0	0	0	0	0
n655	n655		675940	Planococcaceae	0	0	0	0	0	0	0	0	0	0
n709	n709		4311512	A4b	0	0	0	0	0	0	0	0	0	0
n753	n753		4366206	Hyphomicrobiaceae	0	0	0	0	0	0	0	0	0	0
n782	n782		4402420	Solibacteraceae	0	0	0	0	0	0	0	0	0	0
n54	n54		832674	Oxalobacteraceae	0	0	0	0	0	0	0	0	0	0
n97	n97		586002	auto67_4W	0	0	0	0	0	0	0	0	0	0
n129	n129		555772	unidentified	0	0	0	0	0	0	0	0	0	0
n130	n130		555684	unidentified	0	0	0	0	0	0	0	0	0	0
n162	n162		515531	Succinivibrionaceae	0	0	0	0	0	0	0	0	0	0
n185	n185		386554	Mycobacteriaceae	0	0	0	0	0	0	0	0	0	0
n249	n249		280453	unidentified	0	0	0	0	0	0	0	0	0	0
n254	n254		278687	Sphingomonadaceae	0	0	0	0	0	0	0	0	0	0
n265	n265		254949	unidentified	0	0	0	0	0	0	0	0	0	0
n333	n333		211578	Ellin6075	0	0	0	0	0	0	0	0	0	0
n357	n357		196098	unidentified	7	6.023.338	9	0.211144	0.269987	0.016272	2	1	0.714286	15
n383	n383		175954	Pseudonocardiaceae	0	0	0	0	0	0	0	0	0	0
n474	n474		73609	Lactobacillaceae	0	0	0	0	0	0	0	0	0	0
n535	n535		614085	Planococcaceae	0	0	0	0	0	0	0	0	0	0
n636	n636		3330580	Xanthomonadaceae	5	4.243.338	11	0.173077	0.221537	0	8	1	1	10
n783	n783		4402900	Hyphomicrobiaceae	0	0	0	0	0	0	0	0	0	0
n802	n802		4432930	Ellin6075	0	0	0	0	0	0	0	0	0	0
n809	n809		4440638	unidentified	0	0	0	0	0	0	0	0	0	0
n5	n5		1087471	unidentified	0	0	0	0	0	0	0	0	0	0
n96	n96		586211	unidentified	0	0	0	0	0	0	0	0	0	0
n120	n120		569066	Xanthomonadaceae	0	0	0	0	0	0	0	0	0	0
n123	n123		568130	Sphingomonadaceae	0	0	0	0	0	0	0	0	0	0
n215	n215		331752	Oxalobacteraceae	8	6.674.054	10	0.19407	0.257474	0.003446	2	1	0.857143	24
n259	n259		268365	Hyphomicrobiaceae	6	5.143.819	7	0.252189	0.296892	0.022251	0	1	0.333333	5
n353	n353		198583	unidentified	8	680.718	9	0.228571	0.302202	0.040241	9	1	0.285714	8
n379	n379		179692	Ruminococcaceae	0	0	0	0	0	0	0	0	0	0
n400	n400		156401	Sphingobacteriaceae	0	0	0	0	0	0	0	0	0	0
n435	n435		128390	Corynebacteriaceae	9	7.742.763	8	0.221198	0.288037	0.043049	4	1	0.388889	14
n530	n530		1881708	Others	0	0	0	0	0	0	0	0	0	0
n562	n562		2298935	Lachnospiraceae	0	0	0	0	0	0	0	0	0	0
n685	n685		4095276	Hyphomicrobiaceae	0	0	0	0	0	0	0	0	0	0
n808	n808		4438613	Rhodocyclaceae	8	6.729.177	1	1	1	0.00001	15	2	0.964286	27
n841	n841		556561	Others	0	0	0	0	0	0	0	0	0	0
n1	n1		1110303	Sinobacteraceae	0	0	0	0	0	0	0	0	0	0
n62	n62		814909	Microbacteriaceae	0	0	0	0	0	0	0	0	0	0
n89	n89		592129	Opitutaceae	0	0	0	0	0	0	0	0	0	0
n111	n111		575688	Sphingobacteriaceae	0	0	0	0	0	0	0	0	0	0
n144	n144		544711	Cytophagaceae	0	0	0	0	0	0	0	0	0	0
n166	n166		513073	Hyphomicrobiaceae	0	0	0	0	0	0	0	0	0	0
n199	n199		353532	Oxalobacteraceae	0	0	0	0	0	0	0	0	0	0
n201	n201		349640	Flavobacteriaceae	8	680.718	9	0.228571	0.302202	0.040241	9	1	0.285714	8
n213	n213		333028	Prevotellaceae	8	6.678.456	8	0.204836	0.26541	0.02079	7	1	0.428571	12
n219	n219		328544	Ruminococcaceae	0	0	0	0	0	0	0	0	0	0
n247	n247		282480	Chitinophagaceae	0	0	0	0	0	0	0	0	0	0
n313	n313		218151	unidentified	0	0	0	0	0	0	0	0	0	0
n362	n362		193041	Lachnospiraceae	0	0	0	0	0	0	0	0	0	0
n431	n431		130864	Lactobacillaceae	0	0	0	0	0	0	0	0	0	0
n480	n480		35188	Phormidiaceae	6	5.176.555	9	0.181818	0.227626	0	5	1	1	15
n605	n605		696456	unidentified	0	0	0	0	0	0	0	0	0	0
n755	n755		4368451	Phyllobacteriaceae	0	0	0	0	0	0	0	0	0	0
n43	n43		882681	Chitinophagaceae	0	0	0	0	0	0	0	0	0	0
n81	n81		707290	Xanthomonadaceae	7	601.978	7	0.230769	0.285863	0.019507	0	1	0.619048	13
n100	n100		581409	Oxalobacteraceae	0	0	0	0	0	0	0	0	0	0
n117	n117		571709	unidentified	0	0	0	0	0	0	0	0	0	0
n253	n253		278983	unidentified	0	0	0	0	0	0	0	0	0	0
n287	n287		244494	Pseudonocardiaceae	0	0	0	0	0	0	0	0	0	0
n321	n321		217266	Sphingomonadaceae	0	0	0	0	0	0	0	0	0	0
n399	n399		157224	Ruminococcaceae	0	0	0	0	0	0	0	0	0	0
n444	n444		113745	Xanthomonadaceae	6	5.189.625	10	0.185328	0.236756	0.00381	8	1	0.8	12
n460	n460		94238	Oxalobacteraceae	6	5.131.906	8	0.25	0.303257	0.083199	0	1	0.266667	4
n463	n463		86097	Ellin6075	0	0	0	0	0	0	0	0	0	0
n489	n489		15062	Aerococcaceae	4	3.468.884	10	0.200557	0.247129	0.005232	9	1	0.666667	4
n523	n523		1093945	Mycobacteriaceae	0	0	0	0	0	0	0	0	0	0
n531	n531		730204	Rhodospirillaceae	0	0	0	0	0	0	0	0	0	0
n538	n538		702015	unidentified	0	0	0	0	0	0	0	0	0	0
n642	n642		3438642	Lachnospiraceae	0	0	0	0	0	0	0	0	0	0
n691	n691		778968	Nocardioidaceae	0	0	0	0	0	0	0	0	0	0
n834	n834		4472969	unidentified	0	0	0	0	0	0	0	0	0	0
n26	n26		974905	Cytophagaceae	0	0	0	0	0	0	0	0	0	0
n33	n33		925323	Flavobacteriaceae	0	0	0	0	0	0	0	0	0	0
n52	n52		843920	Sphingobacteriaceae	0	0	0	0	0	0	0	0	0	0
n72	n72		751255	Sphingobacteriaceae	0	0	0	0	0	0	0	0	0	0
n92	n92		590295	[Chthoniobacteraceae]	0	0	0	0	0	0	0	0	0	0
n107	n107		576928	Comamonadaceae	0	0	0	0	0	0	0	0	0	0
n138	n138		546107	Others	0	0	0	0	0	0	0	0	0	0
n224	n224		322668	unidentified	0	0	0	0	0	0	0	0	0	0
n281	n281		247980	Sinobacteraceae	0	0	0	0	0	0	0	0	0	0
n298	n298		224548	unidentified	0	0	0	0	0	0	0	0	0	0
n326	n326		213687	Mycobacteriaceae	0	0	0	0	0	0	0	0	0	0
n346	n346		206038	unidentified	0	0	0	0	0	0	0	0	0	0
n376	n376		185390	Ruminococcaceae	6	5.029.159	9	0.186047	0.233422	0.000282	7	1	0.866667	13
n419	n419		136998	Opitutaceae	0	0	0	0	0	0	0	0	0	0
n437	n437		119515	Comamonadaceae	0	0	0	0	0	0	0	0	0	0
n456	n456		104014	Cellulomonadaceae	0	0	0	0	0	0	0	0	0	0
n537	n537		1105780	Flavobacteriaceae	0	0	0	0	0	0	0	0	0	0
n680	n680		4044060	Chitinophagaceae	0	0	0	0	0	0	0	0	0	0
n770	n770		4391009	Alcaligenaceae	0	0	0	0	0	0	0	0	0	0
n794	n794		4422321	Comamonadaceae	0	0	0	0	0	0	0	0	0	0
n12	n12		1068847	Chitinophagaceae	0	0	0	0	0	0	0	0	0	0
n13	n13		1060353	Conexibacteraceae	0	0	0	0	0	0	0	0	0	0
n205	n205		339132	Enterobacteriaceae	0	0	0	0	0	0	0	0	0	0
n300	n300		223787	Microbacteriaceae	0	0	0	0	0	0	0	0	0	0
n340	n340		208800	Chitinophagaceae	0	0	0	0	0	0	0	0	0	0
n402	n402		155989	Sinobacteraceae	8	6.696.038	1	1	1	0.00001	15	2	0.964286	27
n412	n412		142010	Opitutaceae	0	0	0	0	0	0	0	0	0	0
n522	n522		1722698	unidentified	0	0	0	0	0	0	0	0	0	0
n570	n570		821956	Oxalobacteraceae	0	0	0	0	0	0	0	0	0	0
n587	n587		800713	unidentified	0	0	0	0	0	0	0	0	0	0
n612	n612		746436	Sphingomonadaceae	0	0	0	0	0	0	0	0	0	0
n624	n624		1123233	Comamonadaceae	0	0	0	0	0	0	0	0	0	0
n678	n678		625825	unidentified	0	0	0	0	0	0	0	0	0	0
n706	n706		4307094	[Paraprevotellaceae]	0	0	0	0	0	0	0	0	0	0
n724	n724		4339720	Microbacteriaceae	5	4.254.337	11	0.190476	0.236351	0.012062	5	1	0.4	4
n69	n69		798634	Comamonadaceae	0	0	0	0	0	0	0	0	0	0
n88	n88		593915	Gemmatimonadaceae	0	0	0	0	0	0	0	0	0	0
n110	n110		575885	unidentified	0	0	0	0	0	0	0	0	0	0
n119	n119		570086	Cryomorphaceae	0	0	0	0	0	0	0	0	0	0
n207	n207		338200	Pseudomonadaceae	8	673.939	10	0.163451	0.219563	0.009671	6	1	0.714286	20
n420	n420		136532	Others	0	0	0	0	0	0	0	0	0	0
n442	n442		114389	Ellin5301	0	0	0	0	0	0	0	0	0	0
n534	n534		897662	[Chthoniobacteraceae]	0	0	0	0	0	0	0	0	0	0
n575	n575		928766	Chitinophagaceae	0	0	0	0	0	0	0	0	0	0
n581	n581		853114	Chitinophagaceae	0	0	0	0	0	0	0	0	0	0
n604	n604		2879910	unidentified	0	0	0	0	0	0	0	0	0	0
n630	n630		821737	Others	0	0	0	0	0	0	0	0	0	0
n653	n653		800050	unidentified	0	0	0	0	0	0	0	0	0	0
n721	n721		4332878	Coriobacteriaceae	0	0	0	0	0	0	0	0	0	0
n735	n735		4349320	Comamonadaceae	0	0	0	0	0	0	0	0	0	0
n785	n785		4407901	Methylophilaceae	0	0	0	0	0	0	0	0	0	0
n786	n786		4409615	Haliangiaceae	0	0	0	0	0	0	0	0	0	0
n23	n23		998905	Caulobacteraceae	0	0	0	0	0	0	0	0	0	0
n143	n143		544847	Xanthomonadaceae	0	0	0	0	0	0	0	0	0	0
n220	n220		326537	unidentified	0	0	0	0	0	0	0	0	0	0
n221	n221		325796	FFCH4570	0	0	0	0	0	0	0	0	0	0
n250	n250		279948	Pseudomonadaceae	0	0	0	0	0	0	0	0	0	0
n267	n267		254649	Cellulomonadaceae	0	0	0	0	0	0	0	0	0	0
n308	n308		221299	Lactobacillaceae	0	0	0	0	0	0	0	0	0	0
n371	n371		188971	Ruminococcaceae	7	605.006	7	0.230769	0.285863	0.019507	0	1	0.619048	13
n373	n373		187962	Lactobacillaceae	7	5.969.613	7	0.22291	0.277431	0.067725	0	1	0.428571	9
n485	n485		21848	Bacillaceae	0	0	0	0	0	0	0	0	0	0
n507	n507		1074356	Chitinophagaceae	0	0	0	0	0	0	0	0	0	0
n657	n657		630818	EB1017	0	0	0	0	0	0	0	0	0	0
n658	n658		947475	unidentified	0	0	0	0	0	0	0	0	0	0
n682	n682		719008	Sphingobacteriaceae	0	0	0	0	0	0	0	0	0	0
n701	n701		4299497	Others	0	0	0	0	0	0	0	0	0	0
n704	n704		4303320	Pseudonocardiaceae	0	0	0	0	0	0	0	0	0	0
n731	n731		4346058	unidentified	0	0	0	0	0	0	0	0	0	0
n775	n775		4396446	Deinococcaceae	0	0	0	0	0	0	0	0	0	0
n836	n836		4475022	unidentified	0	0	0	0	0	0	0	0	0	0
n32	n32		928574	unidentified	8	6.696.038	1	1	1	0.00001	15	2	0.964286	27
n48	n48		865520	Chitinophagaceae	0	0	0	0	0	0	0	0	0	0
n65	n65		809880	Acidobacteriaceae	0	0	0	0	0	0	0	0	0	0
n86	n86		632836	Acidobacteriaceae	0	0	0	0	0	0	0	0	0	0
n148	n148		540750	Rhizobiaceae	5	4.406.877	8	0.228209	0.286996	0.043907	9	1	0.4	4
n149	n149		539570	Others	0	0	0	0	0	0	0	0	0	0
n208	n208		336364	Rhizobiaceae	0	0	0	0	0	0	0	0	0	0
n266	n266		254888	Comamonadaceae	0	0	0	0	0	0	0	0	0	0
n280	n280		248337	Beijerinckiaceae	0	0	0	0	0	0	0	0	0	0
n344	n344		208315	Phormidiaceae	0	0	0	0	0	0	0	0	0	0
n360	n360		193644	Ruminococcaceae	0	0	0	0	0	0	0	0	0	0
n396	n396		158632	Ruminococcaceae	0	0	0	0	0	0	0	0	0	0
n515	n515		1132655	Ellin6075	0	0	0	0	0	0	0	0	0	0
n517	n517		1104806	Caulobacteraceae	0	0	0	0	0	0	0	0	0	0
n566	n566		2350168	Planococcaceae	0	0	0	0	0	0	0	0	0	0
n574	n574		811257	Caulobacteraceae	0	0	0	0	0	0	0	0	0	0
n627	n627		1104445	Others	0	0	0	0	0	0	0	0	0	0
n667	n667		814777	unidentified	0	0	0	0	0	0	0	0	0	0
n774	n774		4395045	unidentified	0	0	0	0	0	0	0	0	0	0
n776	n776		4397087	Sphingobacteriaceae	0	0	0	0	0	0	0	0	0	0
n793	n793		4419473	Patulibacteraceae	0	0	0	0	0	0	0	0	0	0
n803	n803		4433034	Cytophagaceae	0	0	0	0	0	0	0	0	0	0
n828	n828		4461906	Corynebacteriaceae	0	0	0	0	0	0	0	0	0	0
n30	n30		946860	unidentified	0	0	0	0	0	0	0	0	0	0
n109	n109		576742	A4b	0	0	0	0	0	0	0	0	0	0
n140	n140		545515	unidentified	0	0	0	0	0	0	0	0	0	0
n155	n155		529994	Microbacteriaceae	0	0	0	0	0	0	0	0	0	0
n193	n193		364034	Lachnospiraceae	0	0	0	0	0	0	0	0	0	0
n196	n196		357684	Sphingobacteriaceae	0	0	0	0	0	0	0	0	0	0
n197	n197		357423	Micromonosporaceae	0	0	0	0	0	0	0	0	0	0
n222	n222		324217	Nocardioidaceae	0	0	0	0	0	0	0	0	0	0
n230	n230		316515	Streptococcaceae	3	2.564.694	8	0.208696	0.245155	0.009429	10	1	0.666667	2
n262	n262		260500	Halomonadaceae	0	0	0	0	0	0	0	0	0	0
n271	n271		253494	unidentified	6	4.986.944	1	1	1	0	13	4	1	15
n294	n294		226240	Opitutaceae	0	0	0	0	0	0	0	0	0	0
n315	n315		218032	unidentified	0	0	0	0	0	0	0	0	0	0
n461	n461		89333	Comamonadaceae	0	0	0	0	0	0	0	0	0	0
n466	n466		82263	unidentified	0	0	0	0	0	0	0	0	0	0
n511	n511		1637549	Chitinophagaceae	0	0	0	0	0	0	0	0	0	0
n545	n545		2025156	Hyphomicrobiaceae	3	251.525	9	0.163265	0.195866	0	11	1	1	3
n553	n553		1119336	unidentified	0	0	0	0	0	0	0	0	0	0
n555	n555		2203624	Cytophagaceae	0	0	0	0	0	0	0	0	0	0
n584	n584		950044	Burkholderiaceae	0	0	0	0	0	0	0	0	0	0
n635	n635		1109260	Sphingobacteriaceae	6	5.036.786	1	1	1	0	12	5	1	15
n707	n707		4310221	unidentified	0	0	0	0	0	0	0	0	0	0
n710	n710		4317477	Actinomycetaceae	0	0	0	0	0	0	0	0	0	0
n745	n745		4360055	Bacteroidaceae	0	0	0	0	0	0	0	0	0	0
n789	n789		4410974	Comamonadaceae	0	0	0	0	0	0	0	0	0	0
n801	n801		4432435	unidentified	0	0	0	0	0	0	0	0	0	0
n805	n805		4435396	Bacteroidaceae	6	4.986.944	1	1	1	0	13	4	1	15
n812	n812		4446565	Chitinophagaceae	6	5.036.786	1	1	1	0	12	5	1	15
n3	n3		1107044	auto67_4W	0	0	0	0	0	0	0	0	0	0
n10	n10		1068969	Chitinophagaceae	0	0	0	0	0	0	0	0	0	0
n15	n15		1053703	Sphingobacteriaceae	0	0	0	0	0	0	0	0	0	0
n20	n20		1015969	Planococcaceae	0	0	0	0	0	0	0	0	0	0
n39	n39		897527	Others	0	0	0	0	0	0	0	0	0	0
n77	n77		725882	Chitinophagaceae	6	5.177.677	9	0.181818	0.227626	0	5	1	1	15
n180	n180		445860	Chitinophagaceae	0	0	0	0	0	0	0	0	0	0
n187	n187		370301	Acetobacteraceae	0	0	0	0	0	0	0	0	0	0
n190	n190		367523	Flavobacteriaceae	0	0	0	0	0	0	0	0	0	0
n194	n194		360692	Xanthomonadaceae	0	0	0	0	0	0	0	0	0	0
n264	n264		257891	unidentified	0	0	0	0	0	0	0	0	0	0
n283	n283		247756	Cytophagaceae	0	0	0	0	0	0	0	0	0	0
n288	n288		241441	Rhizobiaceae	0	0	0	0	0	0	0	0	0	0
n304	n304		223206	Xanthomonadaceae	0	0	0	0	0	0	0	0	0	0
n339	n339		209628	Opitutaceae	0	0	0	0	0	0	0	0	0	0
n354	n354		197361	Ruminococcaceae	0	0	0	0	0	0	0	0	0	0
n359	n359		194097	Ruminococcaceae	0	0	0	0	0	0	0	0	0	0
n363	n363		192773	unidentified	0	0	0	0	0	0	0	0	0	0
n394	n394		159560	unidentified	0	0	0	0	0	0	0	0	0	0
n413	n413		141810	Hyphomicrobiaceae	7	5.868.377	8	0.194332	0.24776	0.029447	11	1	0.428571	9
n414	n414		141365	Pseudomonadaceae	0	0	0	0	0	0	0	0	0	0
n443	n443		114313	Opitutaceae	0	0	0	0	0	0	0	0	0	0
n497	n497		5784	Others	6	5.036.786	1	1	1	0	12	5	1	15
n514	n514		849821	unidentified	0	0	0	0	0	0	0	0	0	0
n521	n521		1053194	Sinobacteraceae	0	0	0	0	0	0	0	0	0	0
n556	n556		821570	unidentified	0	0	0	0	0	0	0	0	0	0
n560	n560		785696	Burkholderiaceae	0	0	0	0	0	0	0	0	0	0
n647	n647		1144548	Intrasporangiaceae	0	0	0	0	0	0	0	0	0	0
n673	n673		793359	Others	0	0	0	0	0	0	0	0	0	0
n733	n733		4348417	unidentified	0	0	0	0	0	0	0	0	0	0
n740	n740		4357677	Sphingobacteriaceae	0	0	0	0	0	0	0	0	0	0
n743	n743		4359220	Veillonellaceae	0	0	0	0	0	0	0	0	0	0
n746	n746		656881	Enterobacteriaceae	8	6.797.741	10	0.163451	0.219563	0.009671	6	1	0.714286	20
n784	n784		4406684	Prevotellaceae	6	5.029.159	9	0.186047	0.233422	0.000282	7	1	0.866667	13
n790	n790		4412542	Prevotellaceae	1	0.852491	1	1	1	0	14	0	0	0
n792	n792		4418934	Others	6	5.036.786	1	1	1	0	12	5	1	15
n821	n821		4453723	[Chthoniobacteraceae]	0	0	0	0	0	0	0	0	0	0
n29	n29		959590	Hyphomicrobiaceae	0	0	0	0	0	0	0	0	0	0
n38	n38		901893	unidentified	0	0	0	0	0	0	0	0	0	0
n90	n90		591379	Acetobacteraceae	0	0	0	0	0	0	0	0	0	0
n125	n125		565413	Caulobacteraceae	0	0	0	0	0	0	0	0	0	0
n204	n204		339660	Sinobacteraceae	0	0	0	0	0	0	0	0	0	0
n260	n260		267851	Patulibacteraceae	0	0	0	0	0	0	0	0	0	0
n270	n270		253814	Flavobacteriaceae	8	6.696.038	1	1	1	0.00001	15	2	0.964286	27
n327	n327		213493	unidentified	0	0	0	0	0	0	0	0	0	0
n422	n422		136025	Oxalobacteraceae	0	0	0	0	0	0	0	0	0	0
n438	n438		115315	Yaniellaceae	0	0	0	0	0	0	0	0	0	0
n467	n467		81966	Cryomorphaceae	0	0	0	0	0	0	0	0	0	0
n469	n469		81734	Chitinophagaceae	0	0	0	0	0	0	0	0	0	0
n488	n488		17991	Micromonosporaceae	0	0	0	0	0	0	0	0	0	0
n510	n510		1141377	Rhodocyclaceae	0	0	0	0	0	0	0	0	0	0
n527	n527		1087496	Sphingomonadaceae	0	0	0	0	0	0	0	0	0	0
n568	n568		631334	unidentified	0	0	0	0	0	0	0	0	0	0
n598	n598		742110	Acidobacteriaceae	0	0	0	0	0	0	0	0	0	0
n615	n615		3032241	Rhodocyclaceae	5	4.314.365	9	0.227129	0.275121	0.033751	5	1	0.4	4
n633	n633		3270462	Others	0	0	0	0	0	0	0	0	0	0
n643	n643		617340	Oxalobacteraceae	6	5.189.549	7	0.257143	0.313442	0.09681	0	1	0.066667	1
n697	n697		4295043	Caulobacteraceae	5	4.406.877	8	0.228209	0.286996	0.043907	9	1	0.4	4
n703	n703		4302627	Sphingobacteriaceae	0	0	0	0	0	0	0	0	0	0
n738	n738		4354703	Sphingobacteriaceae	0	0	0	0	0	0	0	0	0	0
n11	n11		1068936	unidentified	0	0	0	0	0	0	0	0	0	0
n53	n53		838016	Saprospiraceae	0	0	0	0	0	0	0	0	0	0
n82	n82		689950	Nocardiaceae	6	5.100.588	9	0.202817	0.255354	0.008061	10	1	0.666667	10
n112	n112		575419	Hyphomicrobiaceae	5	4.355.522	9	0.208092	0.251064	0.039351	5	1	0.4	4
n175	n175		484304	Bifidobacteriaceae	0	0	0	0	0	0	0	0	0	0
n177	n177		453994	Saprospiraceae	0	0	0	0	0	0	0	0	0	0
n216	n216		330570	Bacillaceae	0	0	0	0	0	0	0	0	0	0
n243	n243		289183	Lachnospiraceae	0	0	0	0	0	0	0	0	0	0
n322	n322		216925	unidentified	0	0	0	0	0	0	0	0	0	0
n336	n336		211106	Bradyrhizobiaceae	0	0	0	0	0	0	0	0	0	0
n350	n350		204899	unidentified	0	0	0	0	0	0	0	0	0	0
n374	n374		187709	Ruminococcaceae	0	0	0	0	0	0	0	0	0	0
n377	n377		183703	Ruminococcaceae	0	0	0	0	0	0	0	0	0	0
n427	n427		132619	Microbacteriaceae	0	0	0	0	0	0	0	0	0	0
n441	n441		115023	Rhodospirillaceae	6	5.177.446	9	0.194332	0.246517	0.001705	2	1	0.933333	14
n446	n446		113237	Caulobacteraceae	0	0	0	0	0	0	0	0	0	0
n457	n457		103478	Gaiellaceae	0	0	0	0	0	0	0	0	0	0
n462	n462		88269	unidentified	0	0	0	0	0	0	0	0	0	0
n472	n472		81191	Xanthomonadaceae	0	0	0	0	0	0	0	0	0	0
n557	n557		660746	unidentified	0	0	0	0	0	0	0	0	0	0
n558	n558		984707	Chitinophagaceae	5	4.190.166	6	0.248705	0.292708	0.032553	0	1	0.2	2
n616	n616		935574	Hyphomicrobiaceae	0	0	0	0	0	0	0	0	0	0
n634	n634		1084799	Flavobacteriaceae	0	0	0	0	0	0	0	0	0	0
n637	n637		697222	Chitinophagaceae	0	0	0	0	0	0	0	0	0	0
n650	n650		931971	Others	0	0	0	0	0	0	0	0	0	0
n656	n656		1123057	EB1017	4	3.469.717	8	0.189723	0.229737	0.00836	11	1	0.666667	4
n717	n717		4327906	Sphingobacteriaceae	6	4.986.944	1	1	1	0	13	4	1	15
n725	n725		4341346	unidentified	0	0	0	0	0	0	0	0	0	0
n754	n754		4366263	Micromonosporaceae	0	0	0	0	0	0	0	0	0	0
n757	n757		4371107	Conexibacteraceae	0	0	0	0	0	0	0	0	0	0
n762	n762		4381303	Lachnospiraceae	0	0	0	0	0	0	0	0	0	0
n763	n763		4381850	Solibacteraceae	0	0	0	0	0	0	0	0	0	0
n25	n25		975335	Cytophagaceae	8	6.734.576	1	1	1	0.00001	15	2	0.964286	27
n40	n40		893395	Bacillaceae	0	0	0	0	0	0	0	0	0	0
n42	n42		890516	Frankiaceae	3	251.525	9	0.163265	0.195866	0	11	1	1	3
n51	n51		848824	Sphingobacteriaceae	0	0	0	0	0	0	0	0	0	0
n106	n106		578126	Sphingomonadaceae	0	0	0	0	0	0	0	0	0	0
n115	n115		573013	Hyphomicrobiaceae	0	0	0	0	0	0	0	0	0	0
n122	n122		568398	Acidobacteriaceae	0	0	0	0	0	0	0	0	0	0
n134	n134		550392	Chitinophagaceae	0	0	0	0	0	0	0	0	0	0
n157	n157		525323	Nocardioidaceae	0	0	0	0	0	0	0	0	0	0
n212	n212		333495	Comamonadaceae	7	5.867.094	8	0.218513	0.270213	0.055063	2	1	0.47619	10
n231	n231		315589	Ruminococcaceae	7	601.978	7	0.230769	0.285863	0.019507	0	1	0.619048	13
n251	n251		279470	Coxiellaceae	0	0	0	0	0	0	0	0	0	0
n284	n284		246739	Comamonadaceae	0	0	0	0	0	0	0	0	0	0
n292	n292		233724	unidentified	0	0	0	0	0	0	0	0	0	0
n301	n301		223752	Dolo_23	0	0	0	0	0	0	0	0	0	0
n330	n330		212027	unidentified	0	0	0	0	0	0	0	0	0	0
n352	n352		202466	Pseudomonadaceae	0	0	0	0	0	0	0	0	0	0
n423	n423		134726	Lactobacillaceae	6	5.194.343	9	0.181818	0.227626	0	5	1	1	15
n546	n546		1125423	Acidobacteriaceae	0	0	0	0	0	0	0	0	0	0
n583	n583		820713	Sphingomonadaceae	0	0	0	0	0	0	0	0	0	0
n603	n603		931708	211ds20	0	0	0	0	0	0	0	0	0	0
n619	n619		3053793	Lachnospiraceae	0	0	0	0	0	0	0	0	0	0
n623	n623		3138798	Veillonellaceae	0	0	0	0	0	0	0	0	0	0
n628	n628		3196019	Haliangiaceae	0	0	0	0	0	0	0	0	0	0
n644	n644		1124975	unidentified	0	0	0	0	0	0	0	0	0	0
n654	n654		3686740	Lachnospiraceae	0	0	0	0	0	0	0	0	0	0
n672	n672		741010	Alteromonadaceae	0	0	0	0	0	0	0	0	0	0
n698	n698		4295798	Clostridiaceae	0	0	0	0	0	0	0	0	0	0
n720	n720		4332061	unidentified	0	0	0	0	0	0	0	0	0	0
n744	n744		4359348	Comamonadaceae	2	1.692.044	8	0.216867	0.25506	0.03047	0	1	0	0
n772	n772		4392457	Planococcaceae	0	0	0	0	0	0	0	0	0	0
n791	n791		4413869	Methylophilaceae	5	4.273.405	7	0.251748	0.296412	0.047438	0	1	0.4	4
n798	n798		4426877	Lachnospiraceae	0	0	0	0	0	0	0	0	0	0
n815	n815		4446943	Veillonellaceae	0	0	0	0	0	0	0	0	0	0
n820	n820		4452721	Hyphomicrobiaceae	7	607.411	10	0.215892	0.27026	0.019412	5	1	0.571429	12
n832	n832		4465309	EB1017	0	0	0	0	0	0	0	0	0	0
n16	n16		1042671	Chitinophagaceae	0	0	0	0	0	0	0	0	0	0
n22	n22		1011476	C111	0	0	0	0	0	0	0	0	0	0
n27	n27		974499	Nocardioidaceae	0	0	0	0	0	0	0	0	0	0
n28	n28		966091	Geodermatophilaceae	0	0	0	0	0	0	0	0	0	0
n55	n55		829373	Pseudonocardiaceae	0	0	0	0	0	0	0	0	0	0
n80	n80		717396	unidentified	0	0	0	0	0	0	0	0	0	0
n84	n84		651642	unidentified	0	0	0	0	0	0	0	0	0	0
n136	n136		548626	unidentified	0	0	0	0	0	0	0	0	0	0
n142	n142		545089	Aerococcaceae	6	5.047.538	8	0.228571	0.282035	0.051985	0	1	0.466667	7
n145	n145		544067	[Chthoniobacteraceae]	0	0	0	0	0	0	0	0	0	0
n161	n161		516022	Erysipelotrichaceae	0	0	0	0	0	0	0	0	0	0
n172	n172		509916	Ellin6075	0	0	0	0	0	0	0	0	0	0
n203	n203		341259	Comamonadaceae	0	0	0	0	0	0	0	0	0	0
n226	n226		322433	Ruminococcaceae	0	0	0	0	0	0	0	0	0	0
n239	n239		292417	Cytophagaceae	0	0	0	0	0	0	0	0	0	0
n263	n263		259955	Lachnospiraceae	0	0	0	0	0	0	0	0	0	0
n273	n273		252101	Oxalobacteraceae	0	0	0	0	0	0	0	0	0	0
n285	n285		246449	Ellin6075	0	0	0	0	0	0	0	0	0	0
n291	n291		236949	Nocardiaceae	0	0	0	0	0	0	0	0	0	0
n309	n309		220795	unidentified	0	0	0	0	0	0	0	0	0	0
n369	n369		189294	Coriobacteriaceae	8	6.674.054	10	0.19407	0.257474	0.003446	2	1	0.857143	24
n382	n382		176507	Ruminococcaceae	0	0	0	0	0	0	0	0	0	0
n385	n385		174755	Coriobacteriaceae	6	4.986.944	1	1	1	0	13	4	1	15
n428	n428		131209	Microbacteriaceae	0	0	0	0	0	0	0	0	0	0
n449	n449		111136	Cytophagaceae	0	0	0	0	0	0	0	0	0	0
n477	n477		51778	Isosphaeraceae	0	0	0	0	0	0	0	0	0	0
n524	n524		1122011	Oxalobacteraceae	0	0	0	0	0	0	0	0	0	0
n576	n576		822806	A4b	0	0	0	0	0	0	0	0	0	0
n577	n577		824783	unidentified	0	0	0	0	0	0	0	0	0	0
n579	n579		1117097	unidentified	0	0	0	0	0	0	0	0	0	0
n588	n588		2685602	Comamonadaceae	6	4.986.944	1	1	1	0	13	4	1	15
n590	n590		1026308	Oxalobacteraceae	0	0	0	0	0	0	0	0	0	0
n592	n592		2750874	Cytophagaceae	0	0	0	0	0	0	0	0	0	0
n599	n599		1094453	Sphingomonadaceae	0	0	0	0	0	0	0	0	0	0
n610	n610		1144259	Microbacteriaceae	0	0	0	0	0	0	0	0	0	0
n622	n622		1053100	Bdellovibrionaceae	0	0	0	0	0	0	0	0	0	0
n639	n639		3412843	Rhodospirillaceae	0	0	0	0	0	0	0	0	0	0
n690	n690		4203048	Chitinophagaceae	0	0	0	0	0	0	0	0	0	0
n711	n711		4320381	Sinobacteraceae	0	0	0	0	0	0	0	0	0	0
n730	n730		4345857	unidentified	0	0	0	0	0	0	0	0	0	0
n732	n732		4347733	Caulobacteraceae	0	0	0	0	0	0	0	0	0	0
n750	n750		4364405	Ruminococcaceae	0	0	0	0	0	0	0	0	0	0
n752	n752		4366200	unidentified	0	0	0	0	0	0	0	0	0	0
n756	n756		4369508	Opitutaceae	0	0	0	0	0	0	0	0	0	0
n759	n759		4373617	Sinobacteraceae	0	0	0	0	0	0	0	0	0	0
n779	n779		4399333	unidentified	0	0	0	0	0	0	0	0	0	0
n796	n796		4426548	Flavobacteriaceae	0	0	0	0	0	0	0	0	0	0
