# Supplementary material for: Niche Differentiation in the Composition, Predicted Function, and Co-occurrence Networks in Bacterial Communities Associated With Antarctic Vascular Plants
Source: Front Microbiol. 2020 Jun 3;11:1036. doi: 10.3389/fmicb.2020.01036 (PMC7285837; doi:10.3389/fmicb.2020.01036)
Supplement: Supplementary file 1 [file Data_Sheet_1.zip › Table S4.CSV]

Supplementary Table S4. Network features of phyllosphere
Id	Label	v_name	v_class	Degree	Weighted Degree	Eccentricity	closnesscentrality	harmonicclosnesscentrality	betweenesscentrality	modularity_class	componentnumber	clustering	triangles	Authority	Hub
n131	n131	541859	Pseudomonadaceae	2	1.715.019	10	0.167488	0.216317	0	0	0	1	1	0	0
n75	n75	759061	Enterobacteriaceae	0	0	0	0	0	0	0	0	0	0	0	0
n399	n399	2279387	Oxalobacteraceae	0	0	0	0	0	0	0	0	0	0	0	0
n415	n415	1109251	Pseudomonadaceae	5	4.273.414	1	1	1	0.00002	1	1	0.9	9	0	0
n492	n492	4324368	Enterobacteriaceae	0	0	0	0	0	0	0	0	0	0	0	0
n426	n426	826144	Sphingobacteriaceae	3	2.734.372	1	1	1	0	5	2	1	3	0	0
n349	n349	1566691	Pseudomonadaceae	3	2.494.976	1	1	1	0	13	3	1	3	0	0
n524	n524	4386920	Pseudomonadaceae	0	0	0	0	0	0	0	0	0	0	0	0
n89	n89	646549	Pseudomonadaceae	3	2.586.594	1	1	1	0	2	4	1	3	0	0
n451	n451	3427116	Flavobacteriaceae	3	2.704.317	1	1	1	0	5	2	1	3	0	0
n500	n500	4339351	Sphingobacteriaceae	3	2.596.156	9	0.182796	0.236911	0.020187	23	0	0.333333	1	0	0
n551	n551	4449609	Sphingomonadaceae	6	5.124.294	13	0.156682	0.244113	0.004309	17	0	0.6	9	0	0
n248	n248	211171	Comamonadaceae	3	2.664.582	1	1	1	0	12	5	1	3	0	0
n125	n125	548887	Flavobacteriaceae	0	0	0	0	0	0	0	0	0	0	0	0
n340	n340	8619	Pseudomonadaceae	4	3.372.366	2	0.833333	0.9	0	1	1	1	6	0	0
n122	n122	553648	Pseudomonadaceae	0	0	0	0	0	0	0	0	0	0	0	0
n195	n195	285908	Oxalobacteraceae	1	0.834756	14	0.111293	0.147015	0	0	0	0	0	0	0
n299	n299	129642	Pseudomonadaceae	2	1.715.019	10	0.167488	0.216317	0	0	0	1	1	0	0
n51	n51	838871	Flavobacteriaceae	0	0	0	0	0	0	0	0	0	0	0	0
n317	n317	84396	Flavobacteriaceae	0	0	0	0	0	0	0	0	0	0	0	0
n384	n384	818730	Sphingobacteriaceae	2	1.700.099	2	0.75	0.833333	0	8	6	1	1	0	0
n381	n381	836096	Pseudomonadaceae	5	4.273.414	1	1	1	0.00002	1	1	0.9	9	0	0
n50	n50	854930	Chitinophagaceae	3	2.598.388	5	0.342105	0.470513	0	16	7	1	3	0	0
n198	n198	282928	Sphingobacteriaceae	5	4.388.471	4	0.464286	0.608974	0.002856	16	7	0.5	5	0	0
n468	n468	1101413	Enterobacteriaceae	0	0	0	0	0	0	0	0	0	0	0	0
n192	n192	305809	Comamonadaceae	0	0	0	0	0	0	0	0	0	0	0	0
n362	n362	1105944	Pseudomonadaceae	5	4.266.489	1	1	1	0.00002	1	1	0.9	9	0	0
n216	n216	253914	Flavobacteriaceae	4	341.072	11	0.199413	0.272561	0.003715	21	0	0.833333	5	0	0
n478	n478	945321	Nocardioidaceae	0	0	0	0	0	0	0	0	0	0	0	0
n96	n96	583808	[Weeksellaceae]	4	343.665	11	0.17942	0.249837	0.006529	17	0	0.666667	4	0	0
n136	n136	536765	Chitinophagaceae	2	1.696.408	12	0.164251	0.209116	0	21	0	1	1	0	0
n469	n469	3944484	Enterobacteriaceae	0	0	0	0	0	0	0	0	0	0	0	0
n460	n460	3643491	Pseudomonadaceae	4	3.353.602	8	0.193732	0.256688	0.000717	11	0	0.666667	4	0	0
n374	n374	833174	Pseudomonadaceae	5	4.279.218	1	1	1	0.00002	1	1	0.9	9	0	0
n355	n355	983990	Sphingobacteriaceae	0	0	0	0	0	0	0	0	0	0	0	0
n509	n509	4352233	Pseudomonadaceae	0	0	0	0	0	0	0	0	0	0	0	0
n207	n207	276867	Pseudomonadaceae	2	1.715.254	2	0.75	0.833333	0	8	6	1	1	0	0
n184	n184	333782	Pseudomonadaceae	0	0	0	0	0	0	0	0	0	0	0	0
n441	n441	3057707	Moraxellaceae	0	0	0	0	0	0	0	0	0	0	0	0
n348	n348	1144585	Microbacteriaceae	0	0	0	0	0	0	0	0	0	0	0	0
n387	n387	783638	Enterobacteriaceae	0	0	0	0	0	0	0	0	0	0	0	0
n140	n140	513855	Nocardiaceae	3	2.513.185	2	0.8	0.875	0	4	8	1	3	0	0
n190	n190	319921	Moraxellaceae	0	0	0	0	0	0	0	0	0	0	0	0
n100	n100	580312	Sphingomonadaceae	4	3.457.021	13	0.151111	0.220484	0	17	0	1	6	0	0
n388	n388	614182	Enterobacteriaceae	0	0	0	0	0	0	0	0	0	0	0	0
n153	n153	398604	Pseudomonadaceae	4	3.441.711	9	0.198251	0.26058	0.004088	11	0	0.5	3	0	0
n108	n108	574749	Rhizobiaceae	0	0	0	0	0	0	0	0	0	0	0	0
n223	n223	249999	Microbacteriaceae	6	5.105.185	8	0.215873	0.292314	0.013779	11	0	0.533333	8	0	0
n481	n481	1018359	Cytophagaceae	0	0	0	0	0	0	0	0	0	0	0	0
n168	n168	353532	Oxalobacteraceae	0	0	0	0	0	0	0	0	0	0	0	0
n286	n286	140859	Flavobacteriaceae	0	0	0	0	0	0	0	0	0	0	0	0
n52	n52	832674	Oxalobacteraceae	0	0	0	0	0	0	0	0	0	0	0	0
n342	n342	5364	Rhizobiaceae	6	5.148.368	13	0.156682	0.244113	0.004309	17	0	0.6	9	0	0
n289	n289	136532	Micrococcaceae	0	0	0	0	0	0	0	0	0	0	0	0
n91	n91	589597	Pseudomonadaceae	5	4.250.014	8	0.194286	0.264041	0.000046	11	0	0.8	8	0	0
n496	n496	4333206	Rhizobiaceae	0	0	0	0	0	0	0	0	0	0	0	0
n23	n23	975335	Cytophagaceae	3	2.705.897	1	1	1	0	12	5	1	3	0	0
n203	n203	278687	Sphingomonadaceae	0	0	0	0	0	0	0	0	0	0	0	0
n117	n117	564487	Sphingobacteriaceae	0	0	0	0	0	0	0	0	0	0	0	0
n222	n222	250206	Rhizobiaceae	0	0	0	0	0	0	0	0	0	0	0	0
n240	n240	217410	Pseudomonadaceae	3	2.586.594	1	1	1	0	2	4	1	3	0	0
n237	n237	219248	Enterobacteriaceae	0	0	0	0	0	0	0	0	0	0	0	0
n554	n554	4457554	Caulobacteraceae	0	0	0	0	0	0	0	0	0	0	0	0
n467	n467	620035	Micrococcaceae	3	2.589.375	9	0.162679	0.208257	0	9	0	1	3	0	0
n144	n144	509372	Flavobacteriaceae	0	0	0	0	0	0	0	0	0	0	0	0
n501	n501	4339720	Microbacteriaceae	0	0	0	0	0	0	0	0	0	0	0	0
n315	n315	91024	[Weeksellaceae]	3	2.586.011	1	1	1	0	22	9	1	3	0	0
n252	n252	208315	Phormidiaceae	0	0	0	0	0	0	0	0	0	0	0	0
n543	n543	4438548	Flavobacteriaceae	0	0	0	0	0	0	0	0	0	0	0	0
n260	n260	193867	Nocardiaceae	0	0	0	0	0	0	0	0	0	0	0	0
n42	n42	896276	Sphingobacteriaceae	3	2.538.971	14	0.126629	0.179781	0	21	0	1	3	0	0
n148	n148	465948	Sphingobacteriaceae	0	0	0	0	0	0	0	0	0	0	0	0
n291	n291	134201	Oxalobacteraceae	4	3.383.892	1	1	1	0.000026	4	8	0.833333	5	0	0
n553	n553	4454153	Microbacteriaceae	0	0	0	0	0	0	0	0	0	0	0	0
n512	n512	4354703	Sphingobacteriaceae	4	3.383.343	9	0.223684	0.286876	0.022283	21	0	0.333333	2	0	0
n455	n455	3521180	Sphingobacteriaceae	3	2.706.618	3	0.433333	0.525641	0.002358	16	7	0.333333	1	0	0
n536	n536	4418260	Comamonadaceae	3	2.581.261	1	1	1	0	6	10	1	3	0	0
n413	n413	812851	Pseudomonadaceae	0	0	0	0	0	0	0	0	0	0	0	0
n36	n36	909170	Verrucomicrobiaceae	0	0	0	0	0	0	0	0	0	0	0	0
n251	n251	208424	Comamonadaceae	0	0	0	0	0	0	0	0	0	0	0	0
n497	n497	4334792	Oxalobacteraceae	0	0	0	0	0	0	0	0	0	0	0	0
n172	n172	349640	Flavobacteriaceae	0	0	0	0	0	0	0	0	0	0	0	0
n285	n285	140966	Pseudomonadaceae	0	0	0	0	0	0	0	0	0	0	0	0
n293	n293	133533	Pseudomonadaceae	3	2.585.137	1	1	1	0	2	4	1	3	0	0
n105	n105	575688	Sphingobacteriaceae	5	4.202.174	10	0.21519	0.29134	0.011628	21	0	0.6	6	0	0
n420	n420	2750874	Cytophagaceae	0	0	0	0	0	0	0	0	0	0	0	0
n81	n81	725402	Alcaligenaceae	3	2.662.444	9	0.191011	0.248273	0.021419	17	0	0.333333	1	0	0
n254	n254	207627	Flavobacteriaceae	0	0	0	0	0	0	0	0	0	0	0	0
n87	n87	662915	Aurantimonadaceae	0	0	0	0	0	0	0	0	0	0	0	0
n378	n378	1126111	Enterobacteriaceae	0	0	0	0	0	0	0	0	0	0	0	0
n284	n284	141365	Pseudomonadaceae	4	3.412.166	2	0.833333	0.9	0	1	1	1	6	0	0
n542	n542	4437011	[Weeksellaceae]	0	0	0	0	0	0	0	0	0	0	0	0
n35	n35	912669	Chitinophagaceae	4	3.418.259	1	1	1	0	20	11	1	6	0	0
n139	n139	516569	Verrucomicrobiaceae	0	0	0	0	0	0	0	0	0	0	0	0
n57	n57	822337	Oxalobacteraceae	0	0	0	0	0	0	0	0	0	0	0	0
n466	n466	1114448	Cryomorphaceae	0	0	0	0	0	0	0	0	0	0	0	0
n188	n188	322506	Comamonadaceae	3	2.561.352	12	0.183288	0.247316	0.004159	21	0	0.333333	1	0	0
n379	n379	732255	Flavobacteriaceae	0	0	0	0	0	0	0	0	0	0	0	0
n270	n270	4455618	[Weeksellaceae]	3	2.529.149	14	0.126629	0.179781	0	21	0	1	3	0	0
n138	n138	518380	Comamonadaceae	0	0	0	0	0	0	0	0	0	0	0	0
n532	n532	4397998	Sphingomonadaceae	3	2.547.117	1	1	1	0	6	10	1	3	0	0
n72	n72	776787	Comamonadaceae	0	0	0	0	0	0	0	0	0	0	0	0
n294	n294	133044	Sphingomonadaceae	0	0	0	0	0	0	0	0	0	0	0	0
n350	n350	834138	Comamonadaceae	3	2.561.953	1	1	1	0	22	9	1	3	0	0
n245	n245	211582	unidentified	0	0	0	0	0	0	0	0	0	0	0	0
n93	n93	586211	unidentified	0	0	0	0	0	0	0	0	0	0	0	0
n204	n204	278399	Hyphomicrobiaceae	0	0	0	0	0	0	0	0	0	0	0	0
n256	n256	202466	Pseudomonadaceae	0	0	0	0	0	0	0	0	0	0	0	0
n392	n392	660633	Cryomorphaceae	0	0	0	0	0	0	0	0	0	0	0	0
n463	n463	1124862	[Weeksellaceae]	1	0.833486	14	0.12616	0.165075	0	21	0	0	0	0	0
n329	n329	50624	Methylophilaceae	3	2.672.473	5	0.325	0.451282	0	16	7	1	3	0	0
n31	n31	941803	Sphingomonadaceae	0	0	0	0	0	0	0	0	0	0	0	0
n116	n116	567840	Bradyrhizobiaceae	0	0	0	0	0	0	0	0	0	0	0	0
n259	n259	194163	unidentified	0	0	0	0	0	0	0	0	0	0	0	0
n307	n307	104023	Oxalobacteraceae	0	0	0	0	0	0	0	0	0	0	0	0
n406	n406	1138568	Flavobacteriaceae	0	0	0	0	0	0	0	0	0	0	0	0
n150	n150	413256	Flavobacteriaceae	0	0	0	0	0	0	0	0	0	0	0	0
n541	n541	4431673	Verrucomicrobiaceae	0	0	0	0	0	0	0	0	0	0	0	0
n231	n231	225279	Rhizobiaceae	0	0	0	0	0	0	0	0	0	0	0	0
n111	n111	570988	Hyphomicrobiaceae	0	0	0	0	0	0	0	0	0	0	0	0
n266	n266	169006	Caulobacteraceae	0	0	0	0	0	0	0	0	0	0	0	0
n505	n505	4345543	Xanthomonadaceae	0	0	0	0	0	0	0	0	0	0	0	0
n137	n137	534316	Sphingomonadaceae	0	0	0	0	0	0	0	0	0	0	0	0
n208	n208	273185	Hyphomicrobiaceae	3	258.935	9	0.162679	0.208257	0	9	0	1	3	0	0
n297	n297	131131	Microbacteriaceae	0	0	0	0	0	0	0	0	0	0	0	0
n493	n493	4325163	Nocardioidaceae	3	2.504.159	13	0.125	0.183963	0.005267	0	0	0.333333	1	0	0
n563	n563	4472112	Comamonadaceae	0	0	0	0	0	0	0	0	0	0	0	0
n213	n213	256834	Pseudomonadaceae	0	0	0	0	0	0	0	0	0	0	0	0
n265	n265	171768	Flavobacteriaceae	0	0	0	0	0	0	0	0	0	0	0	0
n83	n83	711843	Flavobacteriaceae	0	0	0	0	0	0	0	0	0	0	0	0
n503	n503	4344055	Acetobacteraceae	0	0	0	0	0	0	0	0	0	0	0	0
n272	n272	151117	Flavobacteriaceae	0	0	0	0	0	0	0	0	0	0	0	0
n276	n276	144732	Sphingobacteriaceae	0	0	0	0	0	0	0	0	0	0	0	0
n310	n310	101031	Flavobacteriaceae	4	3.376.886	3	0.533333	0.6875	0	14	12	1	6	0	0
n10	n10	1053703	Sphingobacteriaceae	0	0	0	0	0	0	0	0	0	0	0	0
n43	n43	896098	Flavobacteriaceae	4	3.570.894	10	0.185286	0.250251	0.00548	17	0	0.666667	4	0	0
n358	n358	824146	Sphingomonadaceae	6	4.991.689	1	1	1	0	10	13	1	15	0.267261	0.267261
n526	n526	4391549	Sphingobacteriaceae	5	4.308.545	10	0.189415	0.275432	0.016019	23	0	0.6	6	0	0
n49	n49	869850	Verrucomicrobiaceae	0	0	0	0	0	0	0	0	0	0	0	0
n77	n77	740831	Xanthomonadaceae	0	0	0	0	0	0	0	0	0	0	0	0
n166	n166	354004	Enterobacteriaceae	0	0	0	0	0	0	0	0	0	0	0	0
n437	n437	3044098	Microbacteriaceae	0	0	0	0	0	0	3	14	0	0	0	0
n241	n241	217266	Sphingomonadaceae	0	0	0	0	0	0	0	0	0	0	0	0
n400	n400	947308	Xanthomonadaceae	0	0	0	0	0	0	0	0	0	0	0	0
n110	n110	571484	Methylophilaceae	0	0	0	0	0	0	0	0	0	0	0	0
n160	n160	367523	Flavobacteriaceae	0	0	0	0	0	0	0	0	0	0	0	0
n464	n464	944401	Sphingobacteriaceae	0	0	0	0	0	0	0	0	0	0	0	0
n333	n333	34151	Flavobacteriaceae	0	0	0	0	0	0	0	0	0	0	0	0
n404	n404	1064852	Flavobacteriaceae	4	341.809	11	0.195402	0.265751	0.009985	21	0	0.333333	2	0	0
n552	n552	4453466	Sphingomonadaceae	4	3.517.207	4	0.433333	0.557692	0.002358	16	7	0.5	3	0	0
n2	n2	1081614	Flavobacteriaceae	0	0	0	0	0	0	0	0	0	0	0	0
n33	n33	925323	Flavobacteriaceae	0	0	0	0	0	0	0	0	0	0	0	0
n124	n124	551638	Chitinophagaceae	0	0	0	0	0	0	0	0	0	0	0	0
n134	n134	538111	Intrasporangiaceae	0	0	0	0	0	0	0	0	0	0	0	0
n367	n367	783687	Comamonadaceae	0	0	0	0	0	0	0	0	0	0	0	0
n14	n14	1039092	[Weeksellaceae]	0	0	0	0	0	0	0	0	0	0	0	0
n278	n278	142419	Moraxellaceae	2	1.730.779	9	0.19883	0.26058	0.027446	0	0	0	0	0	0
n73	n73	771274	Chitinophagaceae	0	0	0	0	0	0	0	0	0	0	0	0
n130	n130	543151	Moraxellaceae	0	0	0	0	0	0	0	0	0	0	0	0
n34	n34	917888	Sphingobacteriaceae	0	0	0	0	0	0	0	0	0	0	0	0
n220	n220	252101	Oxalobacteraceae	3	2.514.998	12	0.140787	0.202676	0	0	0	1	3	0	0
n312	n312	99774	Flavobacteriaceae	3	2.556.538	10	0.186301	0.263889	0.035795	0	0	0	0	0	0
n85	n85	689528	Intrasporangiaceae	0	0	0	0	0	0	0	0	0	0	0	0
n127	n127	546342	Sphingobacteriaceae	0	0	0	0	0	0	0	0	0	0	0	0
n181	n181	338200	Pseudomonadaceae	0	0	0	0	0	0	0	0	0	0	0	0
n275	n275	146007	Sphingomonadaceae	0	0	0	0	0	0	0	0	0	0	0	0
n436	n436	1128113	Microbacteriaceae	5	4.182.423	13	0.144068	0.216242	0.020362	21	0	0.3	3	0	0
n556	n556	4460853	Nocardiaceae	4	3.397.503	1	1	1	0.000026	4	8	0.833333	5	0	0
n84	n84	689950	Nocardiaceae	4	3.414.645	1	1	1	0	20	11	1	6	0	0
n189	n189	320892	Flavobacteriaceae	0	0	0	0	0	0	0	0	0	0	0	0
n429	n429	805093	Comamonadaceae	0	0	0	0	0	0	0	0	0	0	0	0
n283	n283	141564	Pseudomonadaceae	3	2.532.351	7	0.232877	0.293522	0.054104	21	0	0	0	0	0
n440	n440	1085916	Chitinophagaceae	0	0	0	0	0	0	0	0	0	0	0	0
n490	n490	4322321	Phormidiaceae	6	4.991.689	1	1	1	0	10	13	1	15	0.267261	0.267261
n233	n233	222071	Nocardioidaceae	0	0	0	0	0	0	0	0	0	0	0	0
n456	n456	3547593	Sphingobacteriaceae	0	0	0	0	0	0	0	0	0	0	0	0
n193	n193	304089	Patulibacteraceae	0	0	0	0	0	0	0	0	0	0	0	0
n555	n555	4458184	unidentified	0	0	0	0	0	0	0	0	0	0	0	0
n0	n0	1088647	[Weeksellaceae]	0	0	0	0	0	0	0	0	0	0	0	0
n64	n64	812902	Micrococcaceae	0	0	0	0	0	0	0	0	0	0	0	0
n269	n269	159038	Bacteriovoracaceae	0	0	0	0	0	0	0	0	0	0	0	0
n409	n409	824244	Cytophagaceae	0	0	0	0	0	0	0	0	0	0	0	0
n446	n446	673343	Alcaligenaceae	0	0	0	0	0	0	0	0	0	0	0	0
n249	n249	210201	Oxalobacteraceae	0	0	0	0	0	0	0	0	0	0	0	0
n306	n306	106242	Sphingobacteriaceae	0	0	0	0	0	0	0	0	0	0	0	0
n41	n41	901183	Verrucomicrobiaceae	0	0	0	0	0	0	0	0	0	0	0	0
n225	n225	240862	[Chthoniobacteraceae]	0	0	0	0	0	0	0	0	0	0	0	0
n516	n516	4361153	Sphingobacteriaceae	3	2.747.874	4	0.333333	0.455128	0.000432	16	7	0.666667	2	0	0
n535	n535	4413869	Methylophilaceae	4	3.427.155	11	0.191011	0.261567	0.029245	21	0	0.5	3	0	0
n76	n76	751255	Sphingobacteriaceae	3	2.603.631	1	1	1	0	22	9	1	3	0	0
n185	n185	329664	Comamonadaceae	3	2.562.798	9	0.231293	0.289081	0.02314	21	0	0	0	0	0
n332	n332	35188	Phormidiaceae	0	0	0	0	0	0	0	0	0	0	0	0
n475	n475	4044057	Chitinophagaceae	3	2.528.602	12	0.140787	0.202676	0	0	0	1	3	0	0
n25	n25	966903	Cytophagaceae	6	4.991.689	1	1	1	0	10	13	1	15	0.267261	0.267261
n281	n281	142376	Comamonadaceae	3	256.569	8	0.235294	0.288253	0.045459	21	0	0	0	0	0
n495	n495	4332061	unidentified	0	0	0	0	0	0	0	0	0	0	0	0
n510	n510	4353063	unidentified	3	2.753.227	3	0.533333	0.645833	0	14	12	1	3	0	0
n187	n187	323791	Rhizobiaceae	0	0	0	0	0	0	0	0	0	0	0	0
n163	n163	360692	Xanthomonadaceae	5	4.229.075	12	0.141667	0.219833	0.005136	0	0	0.6	6	0	0
n405	n405	822309	Sphingomonadaceae	3	2.677.117	1	1	1	0.000039	8	6	0.666667	2	0	0
n301	n301	112867	unidentified	5	4.246.578	2	0.727273	0.8125	0.00021	14	12	0.8	8	0	0
n151	n151	404148	Sphingobacteriaceae	0	0	0	0	0	0	0	0	0	0	0	0
n173	n173	347847	Flavobacteriaceae	0	0	0	0	0	0	0	0	0	0	0	0
n226	n226	238109	Comamonadaceae	0	0	0	0	0	0	0	0	0	0	0	0
n457	n457	822853	Sphingomonadaceae	0	0	0	0	0	0	0	0	0	0	0	0
n519	n519	4365229	Oxalobacteraceae	4	3.531.206	5	0.351351	0.508974	0.000026	16	7	0.833333	5	0	0
n19	n19	998905	Caulobacteraceae	0	0	0	0	0	0	0	0	0	0	0	0
n62	n62	816868	Xanthomonadaceae	0	0	0	0	0	0	0	0	0	0	0	0
n484	n484	4303249	Methylobacteriaceae	6	5.011.218	1	1	1	0	18	15	1	15	0.267261	0.267261
n345	n345	1522003	Sphingobacteriaceae	6	5.201.715	11	0.180371	0.269622	0.019817	23	0	0.466667	7	0	0
n115	n115	568130	Sphingomonadaceae	5	429.033	12	0.170854	0.250928	0.02023	17	0	0.6	6	0	0
n158	n158	369423	Microbacteriaceae	4	3.567	13	0.148472	0.22548	0.002822	17	0	0.666667	4	0	0
n449	n449	744207	Flavobacteriaceae	0	0	0	0	0	0	0	0	0	0	0	0
n4	n4	1073608	unidentified	0	0	0	0	0	0	0	0	0	0	0	0
n66	n66	810959	Intrasporangiaceae	5	4.270.512	2	0.727273	0.8125	0.00021	14	12	0.8	8	0	0
n196	n196	285415	Intrasporangiaceae	3	2.753.227	3	0.533333	0.645833	0	14	12	1	3	0	0
n344	n344	822670	Nocardioidaceae	0	0	0	0	0	0	0	0	0	0	0	0
n494	n494	4331137	Microbacteriaceae	6	5.109.956	10	0.228956	0.321697	0.032214	21	0	0.266667	4	0	0
n200	n200	279948	Pseudomonadaceae	0	0	0	0	0	0	0	0	0	0	0	0
n228	n228	236821	Enterobacteriaceae	3	279.007	1	1	1	0	5	2	1	3	0	0
n391	n391	971457	Flavobacteriaceae	0	0	0	0	0	0	0	0	0	0	0	0
n425	n425	1094453	Sphingomonadaceae	0	0	0	0	0	0	0	0	0	0	0	0
n472	n472	4008562	Xanthomonadaceae	0	0	0	0	0	0	0	0	0	0	0	0
n191	n191	310558	unidentified	0	0	0	0	0	0	0	0	0	0	0	0
n402	n402	2353709	Oxalobacteraceae	4	3.488.401	5	0.351351	0.508974	0.000026	16	7	0.833333	5	0	0
n295	n295	132985	Micrococcaceae	4	339.659	10	0.221498	0.301389	0.038122	21	0	0	0	0	0
n422	n422	1127804	Comamonadaceae	0	0	0	0	0	0	0	0	0	0	0	0
n485	n485	4304512	Caulobacteraceae	0	0	0	0	0	0	0	0	0	0	0	0
n239	n239	218061	unidentified	3	2.594.447	1	1	1	0	12	5	1	3	0	0
n377	n377	983886	Procabacteriaceae	0	0	0	0	0	0	0	0	0	0	0	0
n235	n235	220524	Nakamurellaceae	6	5.020.358	1	1	1	0	18	15	1	15	0.267261	0.267261
n267	n267	165293	Cyclobacteriaceae	0	0	0	0	0	0	0	0	0	0	0	0
n296	n296	132101	Intrasporangiaceae	0	0	0	0	0	0	0	0	0	0	0	0
n438	n438	1119772	Microbacteriaceae	3	2.675.369	1	1	1	0	13	3	1	3	0	0
n565	n565	4480240	Bdellovibrionaceae	0	0	0	0	0	0	0	0	0	0	0	0
n55	n55	825183	Chitinophagaceae	0	0	0	0	0	0	0	0	0	0	0	0
n80	n80	725882	Chitinophagaceae	6	5.070.183	2	0.8	0.875	0.001179	14	12	0.4	6	0	0
n271	n271	154174	Caulobacteraceae	0	0	0	0	0	0	0	0	0	0	0	0
n372	n372	801568	Flavobacteriaceae	0	0	0	0	0	0	0	0	0	0	0	0
n434	n434	1072784	Microbacteriaceae	0	0	0	0	0	0	0	0	0	0	0	0
n498	n498	4336568	Sphingomonadaceae	0	0	0	0	0	0	0	0	0	0	0	0
n20	n20	988385	Flavobacteriaceae	0	0	0	0	0	0	0	0	0	0	0	0
n465	n465	635096	Microbacteriaceae	3	2.516.523	2	0.8	0.875	0	4	8	1	3	0	0
n250	n250	209725	unidentified	0	0	0	0	0	0	0	0	0	0	0	0
n389	n389	1067451	Flavobacteriaceae	3	2.727.919	1	1	1	0	5	2	1	3	0	0
n470	n470	3995174	Saprospiraceae	0	0	0	0	0	0	0	0	0	0	0	0
n528	n528	4393057	Sphingomonadaceae	0	0	0	0	0	0	0	0	0	0	0	0
n92	n92	588867	Cytophagaceae	0	0	0	0	0	0	0	0	0	0	0	0
n104	n104	576785	Comamonadaceae	0	0	0	0	0	0	0	0	0	0	0	0
n178	n178	340208	Comamonadaceae	5	4.251.327	10	0.22973	0.311508	0.02527	21	0	0.2	2	0	0
n179	n179	339132	Enterobacteriaceae	0	0	0	0	0	0	0	0	0	0	0	0
n214	n214	256046	Flavobacteriaceae	0	0	0	0	0	0	0	0	0	0	0	0
n365	n365	1852120	Moraxellaceae	0	0	0	0	0	0	0	0	0	0	0	0
n386	n386	2160433	Hyphomicrobiaceae	0	0	0	0	0	0	0	0	0	0	0	0
n511	n511	4353898	unidentified	0	0	0	0	0	0	0	0	0	0	0	0
n143	n143	513548	Cytophagaceae	0	0	0	0	0	0	0	0	0	0	0	0
n205	n205	278225	Rhodobacteraceae	3	2.581.261	1	1	1	0	6	10	1	3	0	0
n217	n217	253814	Flavobacteriaceae	0	0	0	0	0	0	0	0	0	0	0	0
n371	n371	1939283	Comamonadaceae	0	0	0	0	0	0	0	0	0	0	0	0
n24	n24	975056	Sphingobacteriaceae	6	5.022.132	1	1	1	0	18	15	1	15	0.267261	0.267261
n46	n46	875704	Chitinophagaceae	0	0	0	0	0	0	0	0	0	0	0	0
n221	n221	251499	[Chthoniobacteraceae]	0	0	0	0	0	0	0	0	0	0	0	0
n232	n232	223787	Microbacteriaceae	0	0	0	0	0	0	0	0	0	0	0	0
n330	n330	37173	Intrasporangiaceae	0	0	0	0	0	0	0	0	0	0	0	0
n361	n361	1088254	Nocardioidaceae	0	0	0	0	0	0	0	0	0	0	0	0
n69	n69	791738	Comamonadaceae	3	2.579.147	1	1	1	0	6	10	1	3	0	0
n79	n79	736520	Chitinophagaceae	4	339.325	1	1	1	0	19	16	1	6	0	0
n118	n118	561885	Rhizobiaceae	0	0	0	0	0	0	0	0	0	0	0	0
n236	n236	219727	Flavobacteriaceae	0	0	0	0	0	0	0	0	0	0	0	0
n156	n156	371510	Sphingobacteriaceae	0	0	0	0	0	0	0	0	0	0	0	0
n229	n229	225456	unidentified	0	0	0	0	0	0	7	17	0	0	0	0
n268	n268	165006	Sphingobacteriaceae	0	0	0	0	0	0	0	0	0	0	0	0
n287	n287	140401	Nocardioidaceae	0	0	0	0	0	0	0	0	0	0	0	0
n314	n314	94238	Oxalobacteraceae	0	0	0	0	0	0	0	0	0	0	0	0
n48	n48	873090	Chitinophagaceae	0	0	0	0	0	0	0	0	0	0	0	0
n71	n71	780555	Pseudomonadaceae	4	343.377	9	0.2	0.279062	0.024914	0	0	0.166667	1	0	0
n219	n219	252345	Xanthomonadaceae	0	0	0	0	0	0	0	0	0	0	0	0
n274	n274	146122	unidentified	0	0	0	0	0	0	0	0	0	0	0	0
n279	n279	142389	Sphingomonadaceae	0	0	0	0	0	0	0	0	0	0	0	0
n311	n311	100260	Intrasporangiaceae	0	0	0	0	0	0	0	0	0	0	0	0
n424	n424	2819697	Xanthomonadaceae	0	0	0	0	0	0	0	0	0	0	0	0
n462	n462	617099	Oxalobacteraceae	2	1.669.581	12	0.164649	0.223302	0.024764	21	0	0	0	0	0
n67	n67	810109	Sphingobacteriaceae	3	2.676.388	1	1	1	0.000039	8	6	0.666667	2	0	0
n95	n95	583939	Sphingobacteriaceae	0	0	0	0	0	0	0	0	0	0	0	0
n114	n114	568926	Cytophagaceae	0	0	0	0	0	0	0	0	0	0	0	0
n210	n210	269476	Flavobacteriaceae	6	5.126.678	8	0.211838	0.297356	0.016498	11	0	0.533333	8	0	0
n246	n246	211578	Ellin6075	0	0	0	0	0	0	0	0	0	0	0	0
n262	n262	191698	Mycobacteriaceae	0	0	0	0	0	0	0	0	0	0	0	0
n474	n474	4042106	Sphingobacteriaceae	4	351.158	11	0.17942	0.249837	0.006529	17	0	0.666667	4	0	0
n47	n47	873518	unidentified	0	0	0	0	0	0	0	0	0	0	0	0
n175	n175	345793	[Weeksellaceae]	3	2.545.588	11	0.21118	0.284396	0.0267	21	0	0	0	0	0
n224	n224	247758	Nocardioidaceae	0	0	0	0	0	0	0	0	0	0	0	0
n411	n411	928766	Chitinophagaceae	0	0	0	0	0	0	0	0	0	0	0	0
n561	n561	4466900	Microbacteriaceae	0	0	0	0	0	0	0	0	0	0	0	0
n60	n60	820313	Sphingomonadaceae	0	0	0	0	0	0	0	0	0	0	0	0
n102	n102	579829	Flavobacteriaceae	0	0	0	0	0	0	0	0	0	0	0	0
n146	n146	500235	Flavobacteriaceae	0	0	0	0	0	0	0	0	0	0	0	0
n247	n247	211507	Nocardioidaceae	0	0	0	0	0	0	0	0	0	0	0	0
n257	n257	196652	Burkholderiaceae	3	2.641.344	10	0.179894	0.239607	0.008508	23	0	0.666667	2	0	0
n273	n273	150673	Sphingomonadaceae	0	0	0	0	0	0	0	0	0	0	0	0
n325	n325	81462	Chitinophagaceae	0	0	0	0	0	0	0	0	0	0	0	0
n393	n393	984707	Chitinophagaceae	3	2.556.512	5	0.342105	0.470513	0	16	7	1	3	0	0
n432	n432	1144259	Microbacteriaceae	4	3.438.364	8	0.193732	0.256688	0	11	0	1	6	0	0
n518	n518	4361797	Flavobacteriaceae	0	0	0	0	0	0	0	0	0	0	0	0
n70	n70	788632	Methylophilaceae	0	0	0	0	0	0	0	0	0	0	0	0
n119	n119	557467	Ellin5301	0	0	0	0	0	0	0	0	0	0	0	0
n141	n141	513808	Pseudomonadaceae	3	2.577.072	9	0.162679	0.208257	0	9	0	1	3	0	0
n152	n152	399883	Cyclobacteriaceae	0	0	0	0	0	0	0	0	0	0	0	0
n292	n292	134121	Microbacteriaceae	0	0	0	0	0	0	0	0	0	0	0	0
n351	n351	849821	unidentified	0	0	0	0	0	0	0	0	0	0	0	0
n444	n444	3259009	Sphingomonadaceae	0	0	0	0	0	0	0	0	0	0	0	0
n445	n445	829018	Xanthomonadaceae	0	0	0	0	0	0	0	0	0	0	0	0
n447	n447	832652	Intrasporangiaceae	3	2.666.949	1	1	1	0	13	3	1	3	0	0
n458	n458	822723	Flavobacteriaceae	0	0	0	0	0	0	0	0	0	0	0	0
n476	n476	628400	Rhizobiaceae	0	0	0	0	0	0	0	0	0	0	0	0
n37	n37	907206	Sphingomonadaceae	0	0	0	0	0	0	0	0	0	0	0	0
n39	n39	903426	Micrococcaceae	3	2.675.183	1	1	1	0	15	18	1	3	0	0
n180	n180	339084	Flavobacteriaceae	0	0	0	0	0	0	0	0	0	0	0	0
n303	n303	108905	Alcaligenaceae	0	0	0	0	0	0	0	0	0	0	0	0
n407	n407	2429852	Caulobacteraceae	0	0	0	0	0	0	0	0	0	0	0	0
n12	n12	1047652	Chitinophagaceae	0	0	0	0	0	0	0	0	0	0	0	0
n61	n61	818726	Ellin6075	6	4.991.689	1	1	1	0	10	13	1	15	0.267261	0.267261
n123	n123	553205	Intrasporangiaceae	0	0	0	0	0	0	0	0	0	0	0	0
n142	n142	513757	Sphingobacteriaceae	0	0	0	0	0	0	0	0	0	0	0	0
n167	n167	353816	Ellin6075	0	0	0	0	0	0	0	0	0	0	0	0
n282	n282	141810	Hyphomicrobiaceae	0	0	0	0	0	0	0	0	0	0	0	0
n338	n338	13568	Nocardiaceae	0	0	0	0	0	0	0	0	0	0	0	0
n395	n395	2234408	Microbacteriaceae	0	0	0	0	0	0	0	0	0	0	0	0
n477	n477	879229	Chitinophagaceae	4	3.351.585	1	1	1	0	20	11	1	6	0	0
n507	n507	4346565	Flavobacteriaceae	0	0	0	0	0	0	0	0	0	0	0	0
n30	n30	952171	Cytophagaceae	3	2.525.612	14	0.126629	0.179781	0	21	0	1	3	0	0
n94	n94	585984	unidentified	0	0	0	0	0	0	0	0	0	0	0	0
n98	n98	581900	Sinobacteraceae	0	0	0	0	0	0	0	0	0	0	0	0
n120	n120	555741	Cytophagaceae	3	268.082	3	0.541667	0.602564	0.004403	16	7	0	0	0	0
n129	n129	544177	Pseudomonadaceae	4	3.397.645	8	0.225914	0.308841	0.057758	0	0	0	0	0	0
n176	n176	341259	Comamonadaceae	0	0	0	0	0	0	0	0	0	0	0	0
n212	n212	264229	Flavobacteriaceae	0	0	0	0	0	0	0	0	0	0	0	0
n298	n298	130002	Pseudomonadaceae	0	0	0	0	0	0	0	0	0	0	0	0
n336	n336	22594	Bacteriovoracaceae	0	0	0	0	0	0	0	0	0	0	0	0
n410	n410	2476146	Sphingobacteriaceae	0	0	0	0	0	0	0	0	0	0	0	0
n514	n514	4357324	Caulobacteraceae	0	0	0	0	0	0	0	0	0	0	0	0
n533	n533	4401816	Micrococcaceae	0	0	0	0	0	0	0	0	0	0	0	0
n1	n1	1087462	Cytophagaceae	0	0	0	0	0	0	0	0	0	0	0	0
n65	n65	811435	unidentified	0	0	0	0	0	0	0	0	0	0	0	0
n113	n113	570086	Cryomorphaceae	3	2.528.286	1	1	1	0	2	4	1	3	0	0
n145	n145	500937	Chitinophagaceae	0	0	0	0	0	0	0	0	0	0	0	0
n174	n174	347428	Hyphomicrobiaceae	0	0	0	0	0	0	0	0	0	0	0	0
n302	n302	110621	Pseudomonadaceae	0	0	0	0	0	0	0	0	0	0	0	0
n327	n327	74559	Pseudomonadaceae	6	5.137.158	8	0.194842	0.271394	0.000803	11	0	0.666667	10	0	0
n343	n343	4816	unidentified	0	0	0	0	0	0	0	0	0	0	0	0
n364	n364	1049750	Caulobacteraceae	0	0	0	0	0	0	0	0	0	0	0	0
n453	n453	3490230	Sphingomonadaceae	0	0	0	0	0	0	0	0	0	0	0	0
n459	n459	3642506	Chitinophagaceae	4	339.325	1	1	1	0	19	16	1	6	0	0
n515	n515	4359348	Comamonadaceae	3	2.705.006	1	1	1	0	12	5	1	3	0	0
n538	n538	4424805	Chitinophagaceae	0	0	0	0	0	0	0	0	0	0	0	0
n13	n13	1040796	unidentified	0	0	0	0	0	0	0	0	0	0	0	0
n121	n121	554825	Xanthomonadaceae	0	0	0	0	0	0	0	0	0	0	0	0
n197	n197	284420	Sphingobacteriaceae	0	0	0	0	0	0	0	0	0	0	0	0
n243	n243	212836	Flavobacteriaceae	0	0	0	0	0	0	0	0	0	0	0	0
n401	n401	799959	Patulibacteraceae	0	0	0	0	0	0	0	0	0	0	0	0
n443	n443	763910	Sphingobacteriaceae	0	0	0	0	0	0	0	0	0	0	0	0
n452	n452	666883	Bdellovibrionaceae	0	0	0	0	0	0	0	0	0	0	0	0
n517	n517	4361536	Rhodocyclaceae	0	0	0	0	0	0	0	0	0	0	0	0
n545	n545	4441383	Sphingobacteriaceae	0	0	0	0	0	0	0	0	0	0	0	0
n549	n549	4446763	Microbacteriaceae	3	2.648.044	10	0.179894	0.239607	0.008508	23	0	0.666667	2	0	0
n550	n550	4448447	Comamonadaceae	0	0	0	0	0	0	0	0	0	0	0	0
n562	n562	4468694	Cytophagaceae	0	0	0	0	0	0	0	0	0	0	0	0
n6	n6	1068969	Chitinophagaceae	0	0	0	0	0	0	0	0	0	0	0	0
n11	n11	1052930	Xanthomonadaceae	0	0	0	0	0	0	0	0	0	0	0	0
n154	n154	382219	Cytophagaceae	2	1.752.206	11	0.191011	0.253619	0.023477	21	0	0	0	0	0
n182	n182	336364	Rhizobiaceae	0	0	0	0	0	0	0	0	0	0	0	0
n300	n300	112952	unidentified	0	0	0	0	0	0	0	0	0	0	0	0
n320	n320	82424	[Chthoniobacteraceae]	0	0	0	0	0	0	0	0	0	0	0	0
n334	n334	29704	Comamonadaceae	0	0	0	0	0	0	0	0	0	0	0	0
n346	n346	777031	Enterobacteriaceae	0	0	0	0	0	0	0	0	0	0	0	0
n354	n354	999362	Nakamurellaceae	0	0	0	0	0	0	0	0	0	0	0	0
n363	n363	1821516	Microbacteriaceae	0	0	0	0	0	0	0	0	0	0	0	0
n368	n368	693348	Chitinophagaceae	5	4.229.075	12	0.141667	0.219833	0.005136	0	0	0.6	6	0	0
n385	n385	617431	Microbacteriaceae	3	2.675.369	1	1	1	0	13	3	1	3	0	0
n489	n489	4321316	Xanthomonadaceae	0	0	0	0	0	0	0	0	0	0	0	0
n106	n106	575419	Hyphomicrobiaceae	0	0	0	0	0	0	0	0	0	0	0	0
n159	n159	367995	Sphingomonadaceae	0	0	0	0	0	0	0	0	0	0	0	0
n170	n170	350105	Pseudomonadaceae	4	3.421.534	3	0.533333	0.6875	0	14	12	1	6	0	0
n186	n186	328081	Nocardioidaceae	0	0	0	0	0	0	0	0	0	0	0	0
n206	n206	278075	Sphingomonadaceae	0	0	0	0	0	0	0	0	0	0	0	0
n304	n304	107529	Sphingobacteriaceae	5	4.220.496	11	0.161905	0.245421	0.029271	0	0	0.5	5	0	0
n324	n324	81734	Chitinophagaceae	4	3.370.162	1	1	1	0.000026	4	8	0.833333	5	0	0
n335	n335	27188	Rhodobacteraceae	0	0	0	0	0	0	0	0	0	0	0	0
n337	n337	21324	Oxalobacteraceae	0	0	0	0	0	0	0	0	0	0	0	0
n394	n394	2234401	Microbacteriaceae	0	0	0	0	0	0	0	0	0	0	0	0
n412	n412	855996	unidentified	0	0	0	0	0	0	0	0	0	0	0	0
n419	n419	612951	mb2424	0	0	0	0	0	0	0	0	0	0	0	0
n433	n433	903377	Chitinophagaceae	0	0	0	0	0	0	0	0	0	0	0	0
n9	n9	1061059	unidentified	0	0	0	0	0	0	0	0	0	0	0	0
n26	n26	964989	[Weeksellaceae]	0	0	0	0	0	0	0	0	0	0	0	0
n126	n126	547232	Nocardiaceae	0	0	0	0	0	0	0	0	0	0	0	0
n133	n133	539570	mb2424	0	0	0	0	0	0	0	0	0	0	0	0
n149	n149	445860	Chitinophagaceae	5	4.270.512	2	0.727273	0.8125	0.00021	14	12	0.8	8	0	0
n177	n177	341094	Micrococcaceae	0	0	0	0	0	0	0	0	0	0	0	0
n218	n218	253429	[Weeksellaceae]	0	0	0	0	0	0	0	0	0	0	0	0
n230	n230	225377	Chitinophagaceae	0	0	0	0	0	0	0	0	0	0	0	0
n403	n403	856135	Cytophagaceae	0	0	0	0	0	0	0	0	0	0	0	0
n521	n521	4378239	Sanguibacteraceae	0	0	0	0	0	0	0	0	0	0	0	0
n547	n547	4442093	mb2424	0	0	0	0	0	0	0	0	0	0	0	0
n15	n15	1026231	Verrucomicrobiaceae	0	0	0	0	0	0	0	0	0	0	0	0
n16	n16	1021984	unidentified	0	0	0	0	0	0	0	0	0	0	0	0
n22	n22	978841	unidentified	0	0	0	0	0	0	0	0	0	0	0	0
n63	n63	813418	Sphingomonadaceae	0	0	0	0	0	0	0	0	0	0	0	0
n68	n68	807035	Microbacteriaceae	0	0	0	0	0	0	0	0	0	0	0	0
n112	n112	570350	Sphingomonadaceae	0	0	0	0	0	0	0	0	0	0	0	0
n171	n171	350086	Enterobacteriaceae	0	0	0	0	0	0	0	0	0	0	0	0
n211	n211	265922	Sphingomonadaceae	0	0	0	0	0	0	0	0	0	0	0	0
n238	n238	218823	Xanthomonadaceae	0	0	0	0	0	0	0	0	0	0	0	0
n280	n280	142384	UD5	0	0	0	0	0	0	0	0	0	0	0	0
n373	n373	964020	Xanthomonadaceae	0	0	0	0	0	0	0	0	0	0	0	0
n382	n382	1131767	Verrucomicrobiaceae	0	0	0	0	0	0	0	0	0	0	0	0
n448	n448	706656	unidentified	0	0	0	0	0	0	0	0	0	0	0	0
n471	n471	736771	Chitinophagaceae	0	0	0	0	0	0	0	0	0	0	0	0
n482	n482	4297332	Neisseriaceae	3	2.675.183	1	1	1	0	15	18	1	3	0	0
n488	n488	4318690	Rhodocyclaceae	0	0	0	0	0	0	0	0	0	0	0	0
n523	n523	4385959	unidentified	0	0	0	0	0	0	0	0	0	0	0	0
n546	n546	4441442	Rhodocyclaceae	0	0	0	0	0	0	0	0	0	0	0	0
n27	n27	964753	Sphingobacteriaceae	0	0	0	0	0	0	0	0	0	0	0	0
n56	n56	825112	C111	0	0	0	0	0	0	0	0	0	0	0	0
n90	n90	646129	Microbacteriaceae	0	0	0	0	0	0	0	0	0	0	0	0
n165	n165	357342	unidentified	0	0	0	0	0	0	0	0	0	0	0	0
n202	n202	279402	Sphingobacteriaceae	3	2.757.433	4	0.333333	0.455128	0.000432	16	7	0.666667	2	0	0
n215	n215	254649	Cellulomonadaceae	0	0	0	0	0	0	0	0	0	0	0	0
n319	n319	83475	Comamonadaceae	0	0	0	0	0	0	0	0	0	0	0	0
n326	n326	81358	Xanthomonadaceae	4	3.559.462	13	0.148472	0.22548	0.002822	17	0	0.666667	4	0	0
n418	n418	680449	Chitinophagaceae	6	5.022.132	1	1	1	0	18	15	1	15	0.267261	0.267261
n454	n454	1130804	Cytophagaceae	0	0	0	0	0	0	0	0	0	0	0	0
n499	n499	4337622	Rhizobiaceae	0	0	0	0	0	0	0	0	0	0	0	0
n504	n504	4344056	Oxalobacteraceae	3	2.712.436	5	0.325	0.451282	0	16	7	1	3	0	0
n520	n520	4376097	unidentified	0	0	0	0	0	0	0	0	0	0	0	0
n529	n529	4396446	Deinococcaceae	0	0	0	0	0	0	0	0	0	0	0	0
n530	n530	4396454	Comamonadaceae	0	0	0	0	0	0	0	0	0	0	0	0
n539	n539	4424907	Rhizobiaceae	0	0	0	0	0	0	0	0	0	0	0	0
n557	n557	4462592	Hyphomicrobiaceae	0	0	0	0	0	0	0	0	0	0	0	0
n44	n44	883641	Nocardioidaceae	0	0	0	0	0	0	0	0	0	0	0	0
n101	n101	580164	unidentified	0	0	0	0	0	0	0	0	0	0	0	0
n132	n132	541299	Caulobacteraceae	0	0	0	0	0	0	0	0	0	0	0	0
n201	n201	279872	Ellin6075	0	0	0	0	0	0	0	0	0	0	0	0
n258	n258	194242	unidentified	0	0	0	0	0	0	0	0	0	0	0	0
n263	n263	186634	Nocardiaceae	0	0	0	0	0	0	0	0	0	0	0	0
n264	n264	185701	Sphingobacteriaceae	0	0	0	0	0	0	0	0	0	0	0	0
n316	n316	86097	Ellin6075	0	0	0	0	0	0	0	0	0	0	0	0
n321	n321	82263	unidentified	0	0	0	0	0	0	0	0	0	0	0	0
n369	n369	862357	Sphingobacteriaceae	5	4.404.424	10	0.205438	0.282096	0.028601	17	0	0.4	4	0	0
n427	n427	931708	211ds20	0	0	0	0	0	0	0	0	0	0	0	0
n435	n435	1125608	Xanthomonadaceae	0	0	0	0	0	0	0	0	0	0	0	0
n439	n439	948276	Chitinophagaceae	0	0	0	0	0	0	0	0	0	0	0	0
n442	n442	1110000	Sphingobacteriaceae	4	3.518.177	11	0.170854	0.245258	0	23	0	1	6	0	0
n522	n522	4381109	Comamonadaceae	0	0	0	0	0	0	0	0	0	0	0	0
n544	n544	4438613	Rhodocyclaceae	0	0	0	0	0	0	0	0	0	0	0	0
n8	n8	1065187	[Weeksellaceae]	0	0	0	0	0	0	0	0	0	0	0	0
n128	n128	545548	[Kouleothrixaceae]	6	4.991.689	1	1	1	0	10	13	1	15	0.267261	0.267261
n135	n135	537205	Xanthomonadaceae	0	0	0	0	0	0	0	0	0	0	0	0
n155	n155	377546	Caulobacteraceae	0	0	0	0	0	0	0	0	0	0	0	0
n161	n161	365101	Deinococcaceae	0	0	0	0	0	0	0	0	0	0	0	0
n164	n164	357684	Sphingobacteriaceae	4	3.464.332	8	0.192635	0.251296	0.01533	9	0	0.5	3	0	0
n242	n242	216643	unidentified	3	2.753.227	3	0.533333	0.645833	0	14	12	1	3	0	0
n244	n244	212688	Caulobacteraceae	0	0	0	0	0	0	0	0	0	0	0	0
n288	n288	136777	Comamonadaceae	0	0	0	0	0	0	0	0	0	0	0	0
n328	n328	71214	Cyclobacteriaceae	0	0	0	0	0	0	0	0	0	0	0	0
n390	n390	821570	unidentified	0	0	0	0	0	0	0	0	0	0	0	0
n430	n430	1131157	Sphingomonadaceae	0	0	0	0	0	0	0	0	0	0	0	0
n534	n534	4410974	Comamonadaceae	0	0	0	0	0	0	0	0	0	0	0	0
n540	n540	4425629	Oxalobacteraceae	4	3.475.167	11	0.170854	0.245258	0	23	0	1	6	0	0
n3	n3	1081489	unidentified	0	0	0	0	0	0	0	0	0	0	0	0
n18	n18	1002658	Chitinophagaceae	6	5.022.132	1	1	1	0	18	15	1	15	0.267261	0.267261
n29	n29	953256	Nocardioidaceae	0	0	0	0	0	0	0	0	0	0	0	0
n45	n45	876170	Microbacteriaceae	0	0	0	0	0	0	0	0	0	0	0	0
n54	n54	829266	Xanthomonadaceae	0	0	0	0	0	0	0	0	0	0	0	0
n99	n99	580916	Sphingomonadaceae	0	0	0	0	0	0	0	0	0	0	0	0
n107	n107	575305	Sphingobacteriaceae	0	0	0	0	0	0	0	0	0	0	0	0
n157	n157	369953	Acetobacteraceae	0	0	0	0	0	0	0	0	0	0	0	0
n162	n162	363617	Chitinophagaceae	0	0	0	0	0	0	0	0	0	0	0	0
n305	n305	106252	Comamonadaceae	0	0	0	0	0	0	0	0	0	0	0	0
n309	n309	102915	Sphingomonadaceae	0	0	0	0	0	0	0	0	0	0	0	0
n347	n347	637267	Intrasporangiaceae	0	0	0	0	0	0	0	0	0	0	0	0
n375	n375	1139973	Xanthomonadaceae	4	3.533.792	13	0.151111	0.220484	0	17	0	1	6	0	0
n479	n479	823479	Oxalobacteraceae	0	0	0	0	0	0	0	0	0	0	0	0
n487	n487	4318042	Sphingobacteriaceae	0	0	0	0	0	0	0	0	0	0	0	0
n502	n502	4343457	Xanthomonadaceae	0	0	0	0	0	0	0	0	0	0	0	0
n525	n525	4387092	Fusobacteriaceae	3	2.675.183	1	1	1	0	15	18	1	3	0	0
n548	n548	4446565	Chitinophagaceae	6	5.024.393	1	1	1	0	18	15	1	15	0.267261	0.267261
n564	n564	4473645	Oxalobacteraceae	0	0	0	0	0	0	0	0	0	0	0	0
n566	n566	4481908	Xanthomonadaceae	4	339.325	1	1	1	0	19	16	1	6	0	0
n28	n28	962380	Sphingobacteriaceae	0	0	0	0	0	0	0	0	0	0	0	0
n74	n74	770047	Verrucomicrobiaceae	0	0	0	0	0	0	0	0	0	0	0	0
n78	n78	739867	Microbacteriaceae	4	3.403.558	1	1	1	0	20	11	1	6	0	0
n97	n97	582142	Ellin5301	0	0	0	0	0	0	0	0	0	0	0	0
n261	n261	193536	Cellulomonadaceae	0	0	0	0	0	0	0	0	0	0	0	0
n277	n277	143386	Sphingomonadaceae	0	0	0	0	0	0	0	0	0	0	0	0
n339	n339	12762	Nocardioidaceae	0	0	0	0	0	0	0	0	0	0	0	0
n341	n341	5438	Rhizobiaceae	0	0	0	0	0	0	0	0	0	0	0	0
n366	n366	981179	Comamonadaceae	0	0	0	0	0	0	0	0	0	0	0	0
n376	n376	1108706	Enterobacteriaceae	0	0	0	0	0	0	0	0	0	0	0	0
n416	n416	2679706	unidentified	0	0	0	0	0	0	0	0	0	0	0	0
n423	n423	808919	Polyangiaceae	0	0	0	0	0	0	0	0	0	0	0	0
n531	n531	4397087	Sphingobacteriaceae	3	268.352	5	0.325	0.451282	0	16	7	1	3	0	0
n537	n537	4418677	Rhodocyclaceae	0	0	0	0	0	0	0	0	0	0	0	0
n7	n7	1066569	unidentified	0	0	0	0	0	0	0	0	0	0	0	0
n17	n17	1011476	C111	6	5.022.132	1	1	1	0	18	15	1	15	0.267261	0.267261
n21	n21	983599	Cytophagaceae	0	0	0	0	0	0	0	0	0	0	0	0
n32	n32	927367	unidentified	0	0	0	0	0	0	0	0	0	0	0	0
n38	n38	906071	Verrucomicrobiaceae	0	0	0	0	0	0	0	0	0	0	0	0
n58	n58	822229	Cytophagaceae	0	0	0	0	0	0	0	0	0	0	0	0
n59	n59	821802	Bdellovibrionaceae	0	0	0	0	0	0	0	0	0	0	0	0
n103	n103	578951	Gemmatimonadaceae	0	0	0	0	0	0	0	0	0	0	0	0
n109	n109	572629	Chitinophagaceae	3	2.539.198	12	0.171285	0.227603	0.000592	21	0	0.666667	2	0	0
n194	n194	289530	[Kouleothrixaceae]	0	0	0	0	0	0	0	0	0	0	0	0
n227	n227	236952	Sphingobacteriaceae	0	0	0	0	0	0	0	0	0	0	0	0
n234	n234	221896	[Chthoniobacteraceae]	0	0	0	0	0	0	0	0	0	0	0	0
n253	n253	207947	Intrasporangiaceae	0	0	0	0	0	0	0	0	0	0	0	0
n255	n255	207176	Ellin6075	0	0	0	0	0	0	0	0	0	0	0	0
n352	n352	1673321	Comamonadaceae	4	3.418.259	1	1	1	0	20	11	1	6	0	0
n359	n359	1115511	Methylophilaceae	0	0	0	0	0	0	0	0	0	0	0	0
n360	n360	1136488	unidentified	3	2.653.005	9	0.220065	0.285195	0.02031	11	0	0.333333	1	0	0
n397	n397	781055	Comamonadaceae	0	0	0	0	0	0	0	0	0	0	0	0
n398	n398	885012	Nocardioidaceae	0	0	0	0	0	0	0	0	0	0	0	0
n408	n408	1043652	Nocardioidaceae	6	4.991.689	1	1	1	0	10	13	1	15	0.267261	0.267261
n414	n414	726955	unidentified	0	0	0	0	0	0	0	0	0	0	0	0
n428	n428	926526	Micrococcaceae	3	2.675.183	1	1	1	0	15	18	1	3	0	0
n450	n450	3426090	Verrucomicrobiaceae	0	0	0	0	0	0	0	0	0	0	0	0
n483	n483	4300152	Rhodobacteraceae	0	0	0	0	0	0	0	0	0	0	0	0
n491	n491	4323076	Oxalobacteraceae	2	1.813.017	5	0.26	0.364103	0	16	7	1	1	0	0
n506	n506	4345885	unidentified	0	0	0	0	0	0	0	0	0	0	0	0
n513	n513	4354709	Rhodocyclaceae	6	5.164.431	10	0.224422	0.310668	0.020301	21	0	0.533333	8	0	0
n558	n558	4462710	Hyphomicrobiaceae	0	0	0	0	0	0	0	0	0	0	0	0
n559	n559	4464602	Nocardioidaceae	0	0	0	0	0	0	0	0	0	0	0	0
n560	n560	4465540	Intrasporangiaceae	0	0	0	0	0	0	0	0	0	0	0	0
n5	n5	1072801	unidentified	0	0	0	0	0	0	0	0	0	0	0	0
n40	n40	902698	Nocardioidaceae	0	0	0	0	0	0	0	0	0	0	0	0
n53	n53	832399	unidentified	3	2.589.084	1	1	1	0	22	9	1	3	0	0
n82	n82	719367	Comamonadaceae	5	4.335.416	11	0.174807	0.26364	0.011808	23	0	0.6	6	0	0
n86	n86	677064	Oxalobacteraceae	0	0	0	0	0	0	0	0	0	0	0	0
n88	n88	661838	Oxalobacteraceae	0	0	0	0	0	0	0	0	0	0	0	0
n147	n147	489457	Sphingomonadaceae	0	0	0	0	0	0	0	0	0	0	0	0
n169	n169	352485	Chitinophagaceae	0	0	0	0	0	0	0	0	0	0	0	0
n183	n183	335772	[Weeksellaceae]	0	0	0	0	0	0	0	0	0	0	0	0
n199	n199	280459	Pseudomonadaceae	0	0	0	0	0	0	0	0	0	0	0	0
n209	n209	269781	Rhizobiaceae	0	0	0	0	0	0	0	0	0	0	0	0
n290	n290	136485	Methylobacteriaceae	0	0	0	0	0	0	0	0	0	0	0	0
n308	n308	103057	Nocardiaceae	0	0	0	0	0	0	0	0	0	0	0	0
n313	n313	99309	Comamonadaceae	0	0	0	0	0	0	0	0	0	0	0	0
n318	n318	83514	Sporichthyaceae	0	0	0	0	0	0	0	0	0	0	0	0
n322	n322	81966	Cryomorphaceae	0	0	0	0	0	0	0	0	0	0	0	0
n323	n323	81764	Chitinophagaceae	0	0	0	0	0	0	0	0	0	0	0	0
n331	n331	37092	Sphingomonadaceae	6	4.991.689	1	1	1	0	10	13	1	15	0.267261	0.267261
n353	n353	1104806	Caulobacteraceae	0	0	0	0	0	0	0	0	0	0	0	0
n356	n356	1722698	unidentified	0	0	0	0	0	0	0	0	0	0	0	0
n357	n357	1013589	Cytophagaceae	0	0	0	0	0	0	0	0	0	0	0	0
n370	n370	1105780	Flavobacteriaceae	4	339.325	1	1	1	0	19	16	1	6	0	0
n380	n380	737110	Xanthomonadaceae	0	0	0	0	0	0	0	0	0	0	0	0
n383	n383	1115572	Flavobacteriaceae	0	0	0	0	0	0	0	0	0	0	0	0
n396	n396	818450	Comamonadaceae	0	0	0	0	0	0	0	0	0	0	0	0
n417	n417	800713	unidentified	0	0	0	0	0	0	0	0	0	0	0	0
n421	n421	951659	Cytophagaceae	4	3.443.158	12	0.158879	0.232686	0.009835	17	0	0.333333	2	0	0
n431	n431	877265	Chitinophagaceae	0	0	0	0	0	0	0	0	0	0	0	0
n461	n461	722499	Sphingomonadaceae	0	0	0	0	0	0	0	0	0	0	0	0
n473	n473	786735	Sphingobacteriaceae	0	0	0	0	0	0	0	0	0	0	0	0
n480	n480	816590	Paenibacillaceae	0	0	0	0	0	0	0	0	0	0	0	0
n486	n486	4308189	Comamonadaceae	0	0	0	0	0	0	0	0	0	0	0	0
n508	n508	4350042	Xanthomonadaceae	4	339.325	1	1	1	0	19	16	1	6	0	0
n527	n527	4391597	Ellin6075	0	0	0	0	0	0	0	0	0	0	0	0
n567	n567	4484176	Microbacteriaceae	0	0	0	0	0	0	0	0	0	0	0	0
