# Supplementary material for: Niche Differentiation in the Composition, Predicted Function, and Co-occurrence Networks in Bacterial Communities Associated With Antarctic Vascular Plants
Source: Front Microbiol. 2020 Jun 3;11:1036. doi: 10.3389/fmicb.2020.01036 (PMC7285837; doi:10.3389/fmicb.2020.01036)
Supplement: Supplementary file 1 [file Data_Sheet_1.zip › Table S5.CSV]

Supplementary Table S5. Network features of rhizosphere
Id	Label	timeset	v_name	v_class	Degree	Weighted Degree	Eccentricity	closnesscentrality	harmonicclosnesscentrality	betweenesscentrality	Authority	Hub	modularity_class	componentnumber	clustering	triangles
n1210	n1210		4353063	unidentified	0	0	0	0	0	0	0	0	0	0	0	0
n279	n279		518380	Comamonadaceae	4	3.326.352	9	0.207991	0.254101	0.029549	0.000422	0.000422	9	0	0.166667	1
n385	n385		285415	Intrasporangiaceae	0	0	0	0	0	0	0	0	0	0	0	0
n1013	n1013		1085916	Chitinophagaceae	0	0	0	0	0	0	0	0	0	0	0	0
n262	n262		538111	Intrasporangiaceae	0	0	0	0	0	0	0	0	0	0	0	0
n560	n560		211582	unidentified	0	0	0	0	0	0	0	0	0	0	0	0
n646	n646		160422	Chitinophagaceae	0	0	0	0	0	0	0	0	0	0	0	0
n759	n759		82424	[Chthoniobacteraceae]	0	0	0	0	0	0	0	0	0	0	0	0
n460	n460		225456	unidentified	0	0	0	0	0	0	0	0	0	0	0	0
n144	n144		734275	Xanthomonadaceae	0	0	0	0	0	0	0	0	0	0	0	0
n728	n728		112867	unidentified	0	0	0	0	0	0	0	0	0	0	0	0
n438	n438		240862	[Chthoniobacteraceae]	5	4.226.156	10	0.193021	0.238456	0.026809	0.002337	0.002337	5	0	0.3	3
n658	n658		155989	Sinobacteraceae	0	0	0	0	0	0	0	0	0	0	0	0
n462	n462		225379	unidentified	0	0	0	0	0	0	0	0	0	0	0	0
n1386	n1386		4477150	Xanthomonadaceae	0	0	0	0	0	0	0	0	0	0	0	0
n813	n813		1144585	Microbacteriaceae	0	0	0	0	0	0	0	0	0	0	0	0
n147	n147		725882	Chitinophagaceae	0	0	0	0	0	0	0	0	0	0	0	0
n1007	n1007		1125608	Xanthomonadaceae	0	0	0	0	0	0	0	0	0	0	0	0
n1028	n1028		1111937	unidentified	0	0	0	0	0	0	0	0	0	0	0	0
n791	n791		34151	Flavobacteriaceae	0	0	0	0	0	0	0	0	0	0	0	0
n761	n761		82212	unidentified	0	0	0	0	0	0	0	0	0	0	0	0
n475	n475		223724	[Chthoniobacteraceae]	0	0	0	0	0	0	0	0	0	0	0	0
n1060	n1060		1123984	unidentified	0	0	0	0	0	0	0	0	0	0	0	0
n400	n400		279138	Sinobacteraceae	0	0	0	0	0	0	0	0	0	0	0	0
n614	n614		205391	unidentified	0	0	0	0	0	0	0	0	0	0	0	0
n961	n961		2661155	Chthonomonadaceae	0	0	0	0	0	0	0	0	0	0	0	0
n140	n140		745642	Xanthomonadaceae	0	0	0	0	0	0	0	0	0	0	0	0
n1199	n1199		4343457	Xanthomonadaceae	0	0	0	0	0	0	0	0	0	0	0	0
n487	n487		221791	unidentified	4	3.331.581	10	0.197765	0.245157	0.047312	0.010551	0.010551	5	0	0.166667	1
n678	n678		142384	Others	0	0	0	0	0	0	0	0	0	0	0	0
n868	n868		783687	Comamonadaceae	0	0	0	0	0	0	0	0	0	0	0	0
n494	n494		220524	Others	0	0	0	0	0	0	0	0	0	0	0	0
n12	n12		1081489	unidentified	0	0	0	0	0	0	0	0	0	0	0	0
n427	n427		251499	[Chthoniobacteraceae]	0	0	0	0	0	0	0	0	0	0	0	0
n345	n345		338457	[Chthoniobacteraceae]	0	0	0	0	0	0	0	0	0	0	0	0
n1196	n1196		4341461	Caulobacteraceae	0	0	0	0	0	0	0	0	0	0	0	0
n1392	n1392		4481986	Solibacteraceae	0	0	0	0	0	0	0	0	0	0	0	0
n99	n99		825183	Chitinophagaceae	0	0	0	0	0	0	0	0	0	0	0	0
n993	n993		1115406	[Chthoniobacteraceae]	0	0	0	0	0	0	0	0	0	0	0	0
n33	n33		1021984	unidentified	0	0	0	0	0	0	0	0	0	0	0	0
n1129	n1129		1119166	unidentified	0	0	0	0	0	0	0	0	0	0	0	0
n366	n366		320988	[Chthoniobacteraceae]	0	0	0	0	0	0	0	0	0	0	0	0
n182	n182		586002	auto67_4W	0	0	0	0	0	0	0	0	0	0	0	0
n528	n528		216925	unidentified	0	0	0	0	0	0	0	0	0	0	0	0
n810	n810		1522003	Sphingobacteriaceae	2	1.654.593	9	0.190939	0.226657	0.001604	0.000092	0.000092	9	0	0	0
n1118	n1118		879229	Chitinophagaceae	0	0	0	0	0	0	0	0	0	0	0	0
n710	n710		114389	Ellin5301	0	0	0	0	0	0	0	0	0	0	0	0
n551	n551		212644	Solibacteraceae	0	0	0	0	0	0	0	0	0	0	0	0
n322	n322		364646	unidentified	0	0	0	0	0	0	0	0	0	0	0	0
n371	n371		314599	unidentified	0	0	0	0	0	0	0	0	0	0	0	0
n354	n354		326537	unidentified	0	0	0	0	0	0	0	0	0	0	0	0
n707	n707		125736	auto67_4W	0	0	0	0	0	0	0	0	0	0	0	0
n880	n880		697714	Opitutaceae	0	0	0	0	0	0	0	0	0	0	0	0
n456	n456		226992	[Chthoniobacteraceae]	0	0	0	0	0	0	0	0	0	0	0	0
n621	n621		204786	Sinobacteraceae	0	0	0	0	0	0	0	0	0	0	0	0
n533	n533		216418	unidentified	0	0	0	0	0	0	0	0	0	0	0	0
n1078	n1078		1127233	unidentified	0	0	0	0	0	0	0	0	0	0	0	0
n869	n869		693348	Chitinophagaceae	0	0	0	0	0	0	0	0	0	0	0	0
n143	n143		739867	Microbacteriaceae	0	0	0	0	0	0	0	0	0	0	0	0
n835	n835		1673321	Comamonadaceae	0	0	0	0	0	0	0	0	0	0	0	0
n760	n760		82263	unidentified	0	0	0	0	0	0	0	0	0	0	0	0
n240	n240		552725	Rhodospirillaceae	0	0	0	0	0	0	0	0	0	0	0	0
n1132	n1132		1107049	Cytophagaceae	0	0	0	0	0	0	0	0	0	0	0	0
n1278	n1278		4399333	unidentified	0	0	0	0	0	0	0	0	0	0	0	0
n123	n123		801258	unidentified	0	0	0	0	0	0	0	0	0	0	0	0
n1111	n1111		4008562	Xanthomonadaceae	0	0	0	0	0	0	0	0	0	0	0	0
n1002	n1002		805093	Comamonadaceae	0	0	0	0	0	0	0	0	0	0	0	0
n847	n847		1722698	unidentified	0	0	0	0	0	0	0	0	0	0	0	0
n1164	n1164		4319212	EB1003	0	0	0	0	0	0	0	0	0	0	0	0
n672	n672		146007	Sphingomonadaceae	0	0	0	0	0	0	0	0	0	0	0	0
n1116	n1116		625825	unidentified	0	0	0	0	0	0	0	0	0	0	0	0
n104	n104		816868	Xanthomonadaceae	0	0	0	0	0	0	0	0	0	0	0	0
n392	n392		279872	Ellin6075	0	0	0	0	0	0	0	0	0	0	0	0
n1306	n1306		4426548	Flavobacteriaceae	0	0	0	0	0	0	0	0	0	0	0	0
n7	n7		1088618	Caulobacteraceae	0	0	0	0	0	0	0	0	0	0	0	0
n734	n734		105453	unidentified	0	0	0	0	0	0	0	0	0	0	0	0
n947	n947		928766	Chitinophagaceae	0	0	0	0	0	0	0	0	0	0	0	0
n617	n617		205058	EB1003	0	0	0	0	0	0	0	0	0	0	0	0
n524	n524		217266	Sphingomonadaceae	0	0	0	0	0	0	0	0	0	0	0	0
n311	n311		435795	Saprospiraceae	0	0	0	0	0	0	0	0	0	0	0	0
n148	n148		719367	Comamonadaceae	0	0	0	0	0	0	0	0	0	0	0	0
n31	n31		1026261	unidentified	0	0	0	0	0	0	0	0	0	0	0	0
n348	n348		334140	unidentified	0	0	0	0	0	0	0	0	0	0	0	0
n205	n205		571709	unidentified	0	0	0	0	0	0	0	0	0	0	0	0
n801	n801		11621	Frankiaceae	0	0	0	0	0	0	0	0	0	0	0	0
n1226	n1226		4361536	Rhodocyclaceae	0	0	0	0	0	0	0	0	0	0	0	0
n1270	n1270		4394922	unidentified	0	0	0	0	0	0	0	0	0	0	0	0
n800	n800		11622	Frankiaceae	0	0	0	0	0	0	0	0	0	0	0	0
n362	n362		322506	Comamonadaceae	0	0	0	0	0	0	0	0	0	0	0	0
n1053	n1053		3427116	Flavobacteriaceae	0	0	0	0	0	0	0	0	0	0	0	0
n334	n334		352485	Chitinophagaceae	0	0	0	0	0	0	0	0	0	0	0	0
n1219	n1219		4359889	Solibacteraceae	0	0	0	0	0	0	0	0	0	0	0	0
n769	n769		81462	Chitinophagaceae	0	0	0	0	0	0	0	0	0	0	0	0
n1172	n1172		4322804	Cytophagaceae	0	0	0	0	0	0	0	0	0	0	0	0
n65	n65		912669	Chitinophagaceae	2	1.645.856	9	0.166824	0.190568	0	0.000005	0.000005	20	0	1	1
n161	n161		646549	Pseudomonadaceae	0	0	0	0	0	0	0	0	0	0	0	0
n790	n790		35860	Pseudonocardiaceae	0	0	0	0	0	0	0	0	0	0	0	0
n135	n135		759061	Enterobacteriaceae	0	0	0	0	0	0	0	0	0	0	0	0
n1139	n1139		4298513	Nitrospiraceae	0	0	0	0	0	0	0	0	0	0	0	0
n170	n170		592129	Opitutaceae	0	0	0	0	0	0	0	0	0	0	0	0
n663	n663		153425	Chitinophagaceae	0	0	0	0	0	0	0	0	0	0	0	0
n693	n693		136532	Micrococcaceae	0	0	0	0	0	0	0	0	0	0	0	0
n585	n585		209297	[Chthoniobacteraceae]	0	0	0	0	0	0	0	0	0	0	0	0
n508	n508		218479	Xanthomonadaceae	0	0	0	0	0	0	0	0	0	0	0	0
n799	n799		12898	Micromonosporaceae	0	0	0	0	0	0	0	0	0	0	0	0
n259	n259		539496	unidentified	0	0	0	0	0	0	0	0	0	0	0	0
n981	n981		1013954	Chitinophagaceae	0	0	0	0	0	0	0	0	0	0	0	0
n523	n523		217322	[Chthoniobacteraceae]	0	0	0	0	0	0	0	0	0	0	0	0
n421	n421		254649	Cellulomonadaceae	2	1.644.398	9	0.180982	0.208367	0	0.001865	0.001865	19	0	1	1
n340	n340		347428	Hyphomicrobiaceae	0	0	0	0	0	0	0	0	0	0	0	0
n453	n453		227202	[Chthoniobacteraceae]	0	0	0	0	0	0	0	0	0	0	0	0
n248	n248		546342	Sphingobacteriaceae	0	0	0	0	0	0	0	0	0	0	0	0
n107	n107		812902	Micrococcaceae	2	1.651.297	9	0.176119	0.198563	0	0.000008	0.000008	6	0	1	1
n546	n546		213519	[Chthoniobacteraceae]	0	0	0	0	0	0	0	0	0	0	0	0
n623	n623		204402	unidentified	0	0	0	0	0	0	0	0	0	0	0	0
n1094	n1094		720217	Haliangiaceae	0	0	0	0	0	0	0	0	0	0	0	0
n1036	n1036		829018	Xanthomonadaceae	0	0	0	0	0	0	0	0	0	0	0	0
n579	n579		209662	unidentified	0	0	0	0	0	0	0	0	0	0	0	0
n357	n357		325365	Chitinophagaceae	0	0	0	0	0	0	0	0	0	0	0	0
n613	n613		205571	unidentified	0	0	0	0	0	0	0	0	0	0	0	0
n1117	n1117		4044057	Chitinophagaceae	0	0	0	0	0	0	0	0	0	0	0	0
n726	n726		112904	Flavobacteriaceae	0	0	0	0	0	0	0	0	0	0	0	0
n1003	n1003		1131157	Sphingomonadaceae	0	0	0	0	0	0	0	0	0	0	0	0
n232	n232		556657	Comamonadaceae	0	0	0	0	0	0	0	0	0	0	0	0
n186	n186		582457	[Chthoniobacteraceae]	0	0	0	0	0	0	0	0	0	0	0	0
n1366	n1366		4463100	Saprospiraceae	0	0	0	0	0	0	0	0	0	0	0	0
n121	n121		805334	unidentified	0	0	0	0	0	0	0	0	0	0	0	0
n243	n243		548887	Flavobacteriaceae	0	0	0	0	0	0	0	0	0	0	0	0
n1190	n1190		4339018	unidentified	0	0	0	0	0	0	0	0	0	0	0	0
n1192	n1192		4339351	Sphingobacteriaceae	0	0	0	0	0	0	0	0	0	0	0	0
n733	n733		105699	Xanthomonadaceae	0	0	0	0	0	0	0	0	0	0	0	0
n250	n250		545548	[Kouleothrixaceae]	0	0	0	0	0	0	0	0	0	0	0	0
n26	n26		1044938	Others	0	0	0	0	0	0	0	0	0	0	0	0
n963	n963		680449	Chitinophagaceae	0	0	0	0	0	0	0	0	0	0	0	0
n611	n611		206278	unidentified	0	0	0	0	0	0	0	0	0	0	0	0
n154	n154		689528	Intrasporangiaceae	0	0	0	0	0	0	0	0	0	0	0	0
n1248	n1248		4376097	unidentified	0	0	0	0	0	0	0	0	0	0	0	0
n1289	n1289		4410974	Comamonadaceae	0	0	0	0	0	0	0	0	0	0	0	0
n239	n239		553058	[Chthoniobacteraceae]	4	3.385.925	8	0.224619	0.262598	0.053498	0.000061	0.000061	11	0	0.5	3
n595	n595		207947	Intrasporangiaceae	0	0	0	0	0	0	0	0	0	0	0	0
n642	n642		161009	Chitinophagaceae	0	0	0	0	0	0	0	0	0	0	0	0
n962	n962		2679706	unidentified	0	0	0	0	0	0	0	0	0	0	0	0
n872	n872		1105780	Flavobacteriaceae	0	0	0	0	0	0	0	0	0	0	0	0
n572	n572		210428	unidentified	0	0	0	0	0	0	0	0	0	0	0	0
n860	n860		1131019	Solibacteraceae	0	0	0	0	0	0	0	0	0	0	0	0
n1283	n1283		4402900	Hyphomicrobiaceae	0	0	0	0	0	0	0	0	0	0	0	0
n145	n145		729145	Solibacteraceae	0	0	0	0	0	0	0	0	0	0	0	0
n647	n647		160412	unidentified	0	0	0	0	0	0	0	0	0	0	0	0
n75	n75		891664	Cytophagaceae	0	0	0	0	0	0	0	0	0	0	0	0
n200	n200		575241	Hyphomonadaceae	5	4.164.704	9	0.193866	0.240745	0.055402	0.000004	0.000004	4	0	0	0
n957	n957		1109251	Pseudomonadaceae	0	0	0	0	0	0	0	0	0	0	0	0
n306	n306		500937	Chitinophagaceae	0	0	0	0	0	0	0	0	0	0	0	0
n1260	n1260		4385959	unidentified	0	0	0	0	0	0	0	0	0	0	0	0
n430	n430		250050	unidentified	0	0	0	0	0	0	0	0	0	0	0	0
n187	n187		581900	Sinobacteraceae	0	0	0	0	0	0	0	0	0	0	0	0
n831	n831		849821	unidentified	0	0	0	0	0	0	0	0	0	0	0	0
n1268	n1268		4391549	Sphingobacteriaceae	0	0	0	0	0	0	0	0	0	0	0	0
n643	n643		160986	unidentified	0	0	0	0	0	0	0	0	0	0	0	0
n39	n39		1002658	Chitinophagaceae	0	0	0	0	0	0	0	0	0	0	0	0
n381	n381		289530	[Kouleothrixaceae]	4	3.377.757	8	0.198876	0.233858	0.004562	0.000028	0.000028	11	0	0.666667	4
n55	n55		941803	Sphingomonadaceae	0	0	0	0	0	0	0	0	0	0	0	0
n682	n682		142009	unidentified	0	0	0	0	0	0	0	0	0	0	0	0
n745	n745		100478	unidentified	0	0	0	0	0	0	0	0	0	0	0	0
n1328	n1328		4438586	Ellin5301	0	0	0	0	0	0	0	0	0	0	0	0
n370	n370		314978	unidentified	0	0	0	0	0	0	0	0	0	0	0	0
n293	n293		512153	Others	0	0	0	0	0	0	0	0	0	0	0	0
n1375	n1375		4470401	unidentified	0	0	0	0	0	0	0	0	0	0	0	0
n1394	n1394		4362620	Others	0	0	0	0	0	0	0	0	0	0	0	0
n16	n16		1072801	unidentified	0	0	0	0	0	0	0	0	0	0	0	0
n986	n986		742110	Acidobacteriaceae	0	0	0	0	0	0	0	0	0	0	0	0
n1110	n1110		736771	Chitinophagaceae	0	0	0	0	0	0	0	0	0	0	0	0
n146	n146		727692	Sinobacteraceae	0	0	0	0	0	0	0	0	0	0	0	0
n553	n553		212223	unidentified	0	0	0	0	0	0	0	0	0	0	0	0
n1184	n1184		4330207	Hyphomicrobiaceae	0	0	0	0	0	0	0	0	0	0	0	0
n718	n718		113347	Ellin6075	0	0	0	0	0	0	0	0	0	0	0	0
n784	n784		54353	Caulobacteraceae	0	0	0	0	0	0	0	0	0	0	0	0
n51	n51		968085	unidentified	0	0	0	0	0	0	0	0	0	0	0	0
n437	n437		244050	unidentified	4	3.339.691	11	0.143204	0.171126	0	0	0	17	0	1	6
n466	n466		224548	unidentified	0	0	0	0	0	0	0	0	0	0	0	0
n489	n489		221349	unidentified	0	0	0	0	0	0	0	0	0	0	0	0
n584	n584		209467	unidentified	0	0	0	0	0	0	0	0	0	0	0	0
n846	n846		1053194	Sinobacteraceae	0	0	0	0	0	0	0	0	0	0	0	0
n863	n863		915240	Others	0	0	0	0	0	0	0	0	0	0	0	0
n481	n481		222768	unidentified	0	0	0	0	0	0	0	0	0	0	0	0
n552	n552		212546	unidentified	0	0	0	0	0	0	0	0	0	0	0	0
n1262	n1262		4386631	Comamonadaceae	0	0	0	0	0	0	0	0	0	0	0	0
n404	n404		278565	Sinobacteraceae	0	0	0	0	0	0	0	0	0	0	0	0
n305	n305		501684	unidentified	7	5.797.726	8	0.210965	0.265537	0.068569	0.000016	0.000016	4	0	0.285714	6
n676	n676		143386	Sphingomonadaceae	0	0	0	0	0	0	0	0	0	0	0	0
n1001	n1001		709657	Rhodospirillaceae	0	0	0	0	0	0	0	0	0	0	0	0
n746	n746		100307	Sinobacteraceae	0	0	0	0	0	0	0	0	0	0	0	0
n1288	n1288		4409769	A4b	0	0	0	0	0	0	0	0	0	0	0	0
n1197	n1197		4341561	Koribacteraceae	0	0	0	0	0	0	0	0	0	0	0	0
n522	n522		217328	Haliangiaceae	0	0	0	0	0	0	0	0	0	0	0	0
n714	n714		114209	unidentified	0	0	0	0	0	0	0	0	0	0	0	0
n721	n721		113212	unidentified	0	0	0	0	0	0	0	0	0	0	0	0
n953	n953		853114	Chitinophagaceae	0	0	0	0	0	0	0	0	0	0	0	0
n211	n211		567628	Chitinophagaceae	0	0	0	0	0	0	0	0	0	0	0	0
n264	n264		537655	Nitrospiraceae	0	0	0	0	0	0	0	0	0	0	0	0
n641	n641		161479	Chitinophagaceae	0	0	0	0	0	0	0	0	0	0	0	0
n163	n163		634032	Koribacteraceae	2	1.676.925	9	0.180612	0.211539	0.00614	0.000003	0.000003	4	0	0	0
n376	n376		305809	Comamonadaceae	3	2.526.205	9	0.178607	0.209486	0.028065	0.000008	0.000008	6	0	0.666667	2
n502	n502		219517	unidentified	0	0	0	0	0	0	0	0	0	0	0	0
n1282	n1282		4402420	Solibacteraceae	0	0	0	0	0	0	0	0	0	0	0	0
n1331	n1331		4440638	unidentified	0	0	0	0	0	0	0	0	0	0	0	0
n254	n254		541859	Pseudomonadaceae	0	0	0	0	0	0	0	0	0	0	0	0
n960	n960		1101315	C111	0	0	0	0	0	0	0	0	0	0	0	0
n10	n10		1082249	Chitinophagaceae	0	0	0	0	0	0	0	0	0	0	0	0
n566	n566		211171	Comamonadaceae	0	0	0	0	0	0	0	0	0	0	0	0
n821	n821		641481	unidentified	0	0	0	0	0	0	0	0	0	0	0	0
n91	n91		843920	Sphingobacteriaceae	0	0	0	0	0	0	0	0	0	0	0	0
n219	n219		563671	Cryomorphaceae	0	0	0	0	0	0	0	0	0	0	0	0
n515	n515		217746	unidentified	0	0	0	0	0	0	0	0	0	0	0	0
n898	n898		1120116	auto67_4W	0	0	0	0	0	0	0	0	0	0	0	0
n1035	n1035		3259009	Sphingomonadaceae	0	0	0	0	0	0	0	0	0	0	0	0
n417	n417		257891	unidentified	0	0	0	0	0	0	0	0	0	0	0	0
n505	n505		218957	unidentified	0	0	0	0	0	0	0	0	0	0	0	0
n558	n558		211818	unidentified	0	0	0	0	0	0	0	0	0	0	0	0
n198	n198		575885	unidentified	0	0	0	0	0	0	0	0	0	0	0	0
n514	n514		217769	Sphingobacteriaceae	0	0	0	0	0	0	0	0	0	0	0	0
n762	n762		81966	Cryomorphaceae	0	0	0	0	0	0	0	0	0	0	0	0
n463	n463		225377	Chitinophagaceae	0	0	0	0	0	0	0	0	0	0	0	0
n764	n764		81873	auto67_4W	0	0	0	0	0	0	0	0	0	0	0	0
n1269	n1269		4391597	Ellin6075	0	0	0	0	0	0	0	0	0	0	0	0
n756	n756		85863	Pseudonocardiaceae	2	1.646.064	12	0.118079	0.137376	0	0	0	6	0	1	1
n698	n698		133044	Sphingomonadaceae	0	0	0	0	0	0	0	0	0	0	0	0
n909	n909		1145384	Intrasporangiaceae	0	0	0	0	0	0	0	0	0	0	0	0
n562	n562		211514	Rhodospirillaceae	0	0	0	0	0	0	0	0	0	0	0	0
n1048	n1048		704614	unidentified	4	3.311.223	11	0.132485	0.162368	0	0.000037	0.000037	11	0	1	6
n1083	n1083		772410	Chitinophagaceae	0	0	0	0	0	0	0	0	0	0	0	0
n1208	n1208		4351683	unidentified	0	0	0	0	0	0	0	0	0	0	0	0
n1	n1		1107128	[Chthoniobacteraceae]	0	0	0	0	0	0	0	0	0	0	0	0
n689	n689		137451	unidentified	0	0	0	0	0	0	0	0	0	0	0	0
n386	n386		282928	Sphingobacteriaceae	0	0	0	0	0	0	0	0	0	0	0	0
n708	n708		115150	Bradyrhizobiaceae	0	0	0	0	0	0	0	0	0	0	0	0
n66	n66		909170	Verrucomicrobiaceae	0	0	0	0	0	0	0	0	0	0	0	0
n330	n330		357743	unidentified	0	0	0	0	0	0	0	0	0	0	0	0
n433	n433		246449	Ellin6075	0	0	0	0	0	0	0	0	0	0	0	0
n561	n561		211578	Ellin6075	0	0	0	0	0	0	0	0	0	0	0	0
n587	n587		208800	Chitinophagaceae	4	3.346.545	9	0.171678	0.206679	0.000255	0.000005	0.000005	4	0	0.5	3
n79	n79		875704	Chitinophagaceae	0	0	0	0	0	0	0	0	0	0	0	0
n457	n457		226802	unidentified	0	0	0	0	0	0	0	0	0	0	0	0
n1195	n1195		4341346	unidentified	0	0	0	0	0	0	0	0	0	0	0	0
n19	n19		1069213	Chitinophagaceae	0	0	0	0	0	0	0	0	0	0	0	0
n461	n461		225398	Chitinophagaceae	0	0	0	0	0	0	0	0	0	0	0	0
n28	n28		1040109	unidentified	0	0	0	0	0	0	0	0	0	0	0	0
n68	n68		902698	Nocardioidaceae	3	2.484.768	10	0.177	0.212674	0.017482	0.000038	0.000038	15	0	0.333333	1
n358	n358		324699	Sphingobacteriaceae	6	5.084.027	1	1	1	0.000096	0	0	2	1	0.733333	11
n871	n871		965853	unidentified	0	0	0	0	0	0	0	0	0	0	0	0
n1305	n1305		4426211	Sinobacteraceae	0	0	0	0	0	0	0	0	0	0	0	0
n177	n177		588981	Intrasporangiaceae	6	5.013.292	9	0.19843	0.2472	0.023787	0.000241	0.000241	9	0	0.666667	10
n493	n493		220551	unidentified	0	0	0	0	0	0	0	0	0	0	0	0
n978	n978		808919	Polyangiaceae	0	0	0	0	0	0	0	0	0	0	0	0
n191	n191		580625	Bradyrhizobiaceae	0	0	0	0	0	0	0	0	0	0	0	0
n509	n509		218456	unidentified	0	0	0	0	0	0	0	0	0	0	0	0
n519	n519		217392	Conexibacteraceae	0	0	0	0	0	0	0	0	0	0	0	0
n775	n775		78839	unidentified	0	0	0	0	0	0	0	0	0	0	0	0
n927	n927		2391398	[Chthoniobacteraceae]	0	0	0	0	0	0	0	0	0	0	0	0
n1145	n1145		4302936	unidentified	0	0	0	0	0	0	0	0	0	0	0	0
n44	n44		988385	Flavobacteriaceae	0	0	0	0	0	0	0	0	0	0	0	0
n1350	n1350		4453723	[Chthoniobacteraceae]	1	0.836016	11	0.143669	0.162017	0	0.000001	0.000001	4	0	0	0
n32	n32		1024519	unidentified	0	0	0	0	0	0	0	0	0	0	0	0
n253	n253		544067	[Chthoniobacteraceae]	4	3.313.835	9	0.184567	0.224206	0.003321	0.000007	0.000007	4	0	0.5	3
n388	n388		282328	unidentified	0	0	0	0	0	0	0	0	0	0	0	0
n857	n857		1107796	unidentified	3	2.511.006	9	0.210214	0.244879	0.031894	0.00028	0.00028	5	0	0.333333	1
n884	n884		733009	unidentified	0	0	0	0	0	0	0	0	0	0	0	0
n812	n812		637267	Intrasporangiaceae	0	0	0	0	0	0	0	0	0	0	0	0
n1092	n1092		1111207	Solibacteraceae	0	0	0	0	0	0	0	0	0	0	0	0
n63	n63		925323	Flavobacteriaceae	0	0	0	0	0	0	0	0	0	0	0	0
n229	n229		557467	Ellin5301	0	0	0	0	0	0	0	0	0	0	0	0
n1203	n1203		4346058	unidentified	0	0	0	0	0	0	0	0	0	0	0	0
n114	n114		810959	Intrasporangiaceae	0	0	0	0	0	0	0	0	0	0	0	0
n119	n119		809485	Cytophagaceae	0	0	0	0	0	0	0	0	0	0	0	0
n273	n273		529793	EB1017	0	0	0	0	0	0	0	0	0	0	0	0
n536	n536		216023	Rhodospirillaceae	8	6.811.581	7	0.240163	0.292292	0.102418	0.003083	0.003083	19	0	0.392857	11
n582	n582		209577	unidentified	3	2.506.365	10	0.175421	0.213792	0.016786	0.008865	0.008865	5	0	0	0
n1225	n1225		4361153	Sphingobacteriaceae	0	0	0	0	0	0	0	0	0	0	0	0
n1243	n1243		4373617	Sinobacteraceae	0	0	0	0	0	0	0	0	0	0	0	0
n652	n652		156886	unidentified	0	0	0	0	0	0	0	0	0	0	0	0
n674	n674		144089	Opitutaceae	0	0	0	0	0	0	0	0	0	0	0	0
n1043	n1043		3334351	Chitinophagaceae	0	0	0	0	0	0	0	0	0	0	0	0
n1069	n1069		822853	Sphingomonadaceae	0	0	0	0	0	0	0	0	0	0	0	0
n1297	n1297		4417475	unidentified	1	0.824601	11	0.157614	0.17733	0	0.000042	0.000042	3	0	0	0
n176	n176		589946	Hyphomonadaceae	0	0	0	0	0	0	0	0	0	0	0	0
n275	n275		527397	Sinobacteraceae	0	0	0	0	0	0	0	0	0	0	0	0
n622	n622		204483	unidentified	0	0	0	0	0	0	0	0	0	0	0	0
n661	n661		154102	[Chthoniobacteraceae]	0	0	0	0	0	0	0	0	0	0	0	0
n776	n776		78724	Rhodospirillaceae	0	0	0	0	0	0	0	0	0	0	0	0
n971	n971		683436	unidentified	0	0	0	0	0	0	0	0	0	0	0	0
n194	n194		578951	Others	0	0	0	0	0	0	0	0	0	0	0	0
n403	n403		278687	Sphingomonadaceae	0	0	0	0	0	0	0	0	0	0	0	0
n725	n725		112952	unidentified	0	0	0	0	0	0	0	0	0	0	0	0
n741	n741		103869	unidentified	0	0	0	0	0	0	0	0	0	0	0	0
n576	n576		210024	unidentified	0	0	0	0	0	0	0	0	0	0	0	0
n936	n936		1138568	Flavobacteriaceae	0	0	0	0	0	0	0	0	0	0	0	0
n1259	n1259		4382194	Chitinophagaceae	4	3.368.445	9	0.189711	0.235777	0.057669	0.000006	0.000006	20	0	0	0
n4	n4		1102974	Chthonomonadaceae	0	0	0	0	0	0	0	0	0	0	0	0
n655	n655		156154	unidentified	0	0	0	0	0	0	0	0	0	0	0	0
n1141	n1141		4299829	unidentified	2	1.643.564	2	0.6	0.666667	0	0	0	2	1	1	1
n11	n11		1081614	Flavobacteriaceae	0	0	0	0	0	0	0	0	0	0	0	0
n47	n47		978841	unidentified	0	0	0	0	0	0	0	0	0	0	0	0
n742	n742		102915	Sphingomonadaceae	0	0	0	0	0	0	0	0	0	0	0	0
n796	n796		24111	Phyllobacteriaceae	0	0	0	0	0	0	0	0	0	0	0	0
n913	n913		781055	Comamonadaceae	0	0	0	0	0	0	0	0	0	0	0	0
n1327	n1327		4438548	Flavobacteriaceae	0	0	0	0	0	0	0	0	0	0	0	0
n151	n151		694781	unidentified	0	0	0	0	0	0	0	0	0	0	0	0
n204	n204		572713	unidentified	4	3.357.045	9	0.194934	0.232242	0.028912	0.000048	0.000048	4	0	0.5	3
n122	n122		801578	Chitinophagaceae	3	2.481.847	10	0.198876	0.23968	0.030965	0.000065	0.000065	9	0	0.333333	1
n870	n870		669776	Others	0	0	0	0	0	0	0	0	0	0	0	0
n902	n902		826742	unidentified	0	0	0	0	0	0	0	0	0	0	0	0
n507	n507		218567	unidentified	0	0	0	0	0	0	0	0	0	0	0	0
n608	n608		206514	unidentified	0	0	0	0	0	0	0	0	0	0	0	0
n654	n654		156210	Opitutaceae	0	0	0	0	0	0	0	0	0	0	0	0
n1171	n1171		4321717	unidentified	0	0	0	0	0	0	0	0	0	0	0	0
n1238	n1238		4369700	C111	0	0	0	0	0	0	0	0	0	0	0	0
n183	n183		583939	Sphingobacteriaceae	2	1.679.189	9	0.188901	0.220756	0.028528	0.00001	0.00001	4	0	0	0
n520	n520		217388	Ellin5301	0	0	0	0	0	0	0	0	0	0	0	0
n1204	n1204		4348417	unidentified	0	0	0	0	0	0	0	0	0	0	0	0
n1302	n1302		4423681	unidentified	0	0	0	0	0	0	0	0	0	0	0	0
n1323	n1323		4437011	[Weeksellaceae]	0	0	0	0	0	0	0	0	0	0	0	0
n1389	n1389		4478413	Chitinophagaceae	0	0	0	0	0	0	0	0	0	0	0	0
n67	n67		903187	unidentified	0	0	0	0	0	0	0	0	0	0	0	0
n115	n115		810096	Sphingomonadaceae	0	0	0	0	0	0	0	0	0	0	0	0
n501	n501		219551	unidentified	0	0	0	0	0	0	0	0	0	0	0	0
n912	n912		699114	unidentified	0	0	0	0	0	0	0	0	0	0	0	0
n1122	n1122		4093080	Others	0	0	0	0	0	0	0	0	0	0	0	0
n530	n530		216805	Bradyrhizobiaceae	4	3.374.689	10	0.192601	0.23469	0.003351	0.002501	0.002501	5	0	0.333333	2
n671	n671		146122	unidentified	0	0	0	0	0	0	0	0	0	0	0	0
n859	n859		1049750	Caulobacteraceae	0	0	0	0	0	0	0	0	0	0	0	0
n118	n118		809880	Acidobacteriaceae	0	0	0	0	0	0	0	0	0	0	0	0
n326	n326		360692	Xanthomonadaceae	0	0	0	0	0	0	0	0	0	0	0	0
n555	n555		212027	unidentified	8	6.702.479	9	0.200453	0.25445	0.059345	0.000023	0.000023	4	0	0.214286	6
n568	n568		210951	unidentified	0	0	0	0	0	0	0	0	0	0	0	0
n667	n667		150673	Sphingomonadaceae	0	0	0	0	0	0	0	0	0	0	0	0
n724	n724		113054	unidentified	0	0	0	0	0	0	0	0	0	0	0	0
n1322	n1322		4435518	Pseudonocardiaceae	0	0	0	0	0	0	0	0	0	0	0	0
n92	n92		839836	unidentified	0	0	0	0	0	0	0	0	0	0	0	0
n261	n261		538448	Saprospiraceae	0	0	0	0	0	0	0	0	0	0	0	0
n556	n556		211950	unidentified	0	0	0	0	0	0	0	0	0	0	0	0
n600	n600		207153	Rhodospirillaceae	0	0	0	0	0	0	0	0	0	0	0	0
n1054	n1054		1059762	Sinobacteraceae	0	0	0	0	0	0	0	0	0	0	0	0
n1370	n1370		4465309	EB1017	5	4.145.508	8	0.228682	0.275471	0.10231	0.000047	0.000047	4	0	0.3	3
n303	n303		510646	Ellin6075	0	0	0	0	0	0	0	0	0	0	0	0
n696	n696		134121	Microbacteriaceae	0	0	0	0	0	0	0	0	0	0	0	0
n1023	n1023		1110000	Sphingobacteriaceae	2	1.648.877	10	0.172012	0.205589	0.007338	0.000023	0.000023	15	0	0	0
n1206	n1206		4350042	Xanthomonadaceae	0	0	0	0	0	0	0	0	0	0	0	0
n1316	n1316		4432665	Chitinophagaceae	0	0	0	0	0	0	0	0	0	0	0	0
n1320	n1320		4434889	unidentified	0	0	0	0	0	0	0	0	0	0	0	0
n300	n300		511074	unidentified	0	0	0	0	0	0	0	0	0	0	0	0
n586	n586		209250	Ellin6075	0	0	0	0	0	0	0	0	0	0	0	0
n639	n639		162439	Others	0	0	0	0	0	0	0	0	0	0	0	0
n818	n818		834138	Comamonadaceae	0	0	0	0	0	0	0	0	0	0	0	0
n1072	n1072		3621721	Ellin6075	0	0	0	0	0	0	0	0	0	0	0	0
n1229	n1229		4365229	Oxalobacteraceae	0	0	0	0	0	0	0	0	0	0	0	0
n1230	n1230		4366201	Hyphomicrobiaceae	0	0	0	0	0	0	0	0	0	0	0	0
n111	n111		811434	A4b	0	0	0	0	0	0	0	0	0	0	0	0
n126	n126		792078	unidentified	0	0	0	0	0	0	0	0	0	0	0	0
n564	n564		211380	[Chthoniobacteraceae]	0	0	0	0	0	0	0	0	0	0	0	0
n589	n589		208621	Pirellulaceae	0	0	0	0	0	0	0	0	0	0	0	0
n738	n738		104265	Frankiaceae	6	5.143.426	8	0.220149	0.269115	0.068425	0.01033	0.01033	19	0	0.333333	5
n806	n806		1559	Opitutaceae	0	0	0	0	0	0	0	0	0	0	0	0
n950	n950		1145908	Solibacteraceae	0	0	0	0	0	0	0	0	0	0	0	0
n212	n212		567307	EB1003	0	0	0	0	0	0	0	0	0	0	0	0
n629	n629		196652	Others	0	0	0	0	0	0	0	0	0	0	0	0
n785	n785		46917	Planctomycetaceae	0	0	0	0	0	0	0	0	0	0	0	0
n1137	n1137		4296430	Chitinophagaceae	0	0	0	0	0	0	0	0	0	0	0	0
n1217	n1217		4357324	Caulobacteraceae	0	0	0	0	0	0	0	0	0	0	0	0
n1256	n1256		4381267	[Chthoniobacteraceae]	0	0	0	0	0	0	0	0	0	0	0	0
n1342	n1342		4449609	Sphingomonadaceae	0	0	0	0	0	0	0	0	0	0	0	0
n1390	n1390		4479946	unidentified	0	0	0	0	0	0	0	0	0	0	0	0
n17	n17		1072562	Chitinophagaceae	0	0	0	0	0	0	0	0	0	0	0	0
n21	n21		1066569	unidentified	0	0	0	0	0	0	0	0	0	0	0	0
n56	n56		941498	Xanthomonadaceae	0	0	0	0	0	0	0	0	0	0	0	0
n391	n391		279993	unidentified	0	0	0	0	0	0	0	0	0	0	0	0
n952	n952		1106653	Sinobacteraceae	0	0	0	0	0	0	0	0	0	0	0	0
n71	n71		901183	Verrucomicrobiaceae	0	0	0	0	0	0	0	0	0	0	0	0
n78	n78		882681	Chitinophagaceae	0	0	0	0	0	0	0	0	0	0	0	0
n94	n94		837424	Hyphomonadaceae	0	0	0	0	0	0	0	0	0	0	0	0
n97	n97		829266	Xanthomonadaceae	0	0	0	0	0	0	0	0	0	0	0	0
n167	n167		620952	A4b	0	0	0	0	0	0	0	0	0	0	0	0
n422	n422		254635	Frankiaceae	0	0	0	0	0	0	0	0	0	0	0	0
n673	n673		144633	unidentified	0	0	0	0	0	0	0	0	0	0	0	0
n781	n781		65469	Xanthomonadaceae	0	0	0	0	0	0	0	0	0	0	0	0
n833	n833		1132655	Ellin6075	0	0	0	0	0	0	0	0	0	0	0	0
n1059	n1059		3490230	Sphingomonadaceae	0	0	0	0	0	0	0	0	0	0	0	0
n1136	n1136		4295348	Oxalobacteraceae	0	0	0	0	0	0	0	0	0	0	0	0
n540	n540		214977	unidentified	0	0	0	0	0	0	0	0	0	0	0	0
n772	n772		81191	Xanthomonadaceae	0	0	0	0	0	0	0	0	0	0	0	0
n1296	n1296		4417400	unidentified	5	4.216.842	9	0.157473	0.192633	0.000701	0.000017	0.000017	11	0	0.7	7
n120	n120		806063	Ellin6075	0	0	0	0	0	0	0	0	0	0	0	0
n598	n598		207320	unidentified	3	2.471.922	11	0.147623	0.175803	0.000946	0.000005	0.000005	15	0	0.333333	1
n648	n648		160366	Xanthomonadaceae	0	0	0	0	0	0	0	0	0	0	0	0
n1167	n1167		4320381	Sinobacteraceae	0	0	0	0	0	0	0	0	0	0	0	0
n74	n74		893916	unidentified	0	0	0	0	0	0	0	0	0	0	0	0
n193	n193		579010	Saprospiraceae	0	0	0	0	0	0	0	0	0	0	0	0
n601	n601		207133	unidentified	0	0	0	0	0	0	0	0	0	0	0	0
n887	n887		697997	unidentified	0	0	0	0	0	0	0	0	0	0	0	0
n1103	n1103		904631	unidentified	7	5.921.475	9	0.220149	0.276477	0.067573	0.002395	0.002395	5	0	0.095238	2
n263	n263		537883	Hyphomicrobiaceae	0	0	0	0	0	0	0	0	0	0	0	0
n398	n398		279206	Haliangiaceae	0	0	0	0	0	0	0	0	0	0	0	0
n436	n436		244657	Bradyrhizobiaceae	0	0	0	0	0	0	0	0	0	0	0	0
n633	n633		191698	Others	4	3.407.734	11	0.159892	0.192707	0	0.002544	0.002544	3	0	1	6
n640	n640		161623	unidentified	0	0	0	0	0	0	0	0	0	0	0	0
n683	n683		141861	Ellin6075	4	3.343.082	9	0.174729	0.210403	0.004498	0.000014	0.000014	11	0	0.5	3
n848	n848		824146	Sphingomonadaceae	0	0	0	0	0	0	0	0	0	0	0	0
n976	n976		2775220	unidentified	0	0	0	0	0	0	0	0	0	0	0	0
n331	n331		357721	unidentified	0	0	0	0	0	0	0	0	0	0	0	0
n351	n351		331980	unidentified	0	0	0	0	0	0	0	0	0	0	0	0
n612	n612		206038	unidentified	0	0	0	0	0	0	0	0	0	0	0	0
n917	n917		2279387	Oxalobacteraceae	0	0	0	0	0	0	0	0	0	0	0	0
n990	n990		789394	Chitinophagaceae	0	0	0	0	0	0	0	0	0	0	0	0
n1125	n1125		983307	Chitinophagaceae	0	0	0	0	0	0	0	0	0	0	0	0
n24	n24		1053703	Sphingobacteriaceae	4	3.381.206	9	0.176119	0.206685	0	0.000044	0.000044	18	0	1	6
n138	n138		751255	Sphingobacteriaceae	0	0	0	0	0	0	0	0	0	0	0	0
n285	n285		513855	Others	4	3.478.449	11	0.133686	0.162887	0.008345	0	0	6	0	0.5	3
n458	n458		226530	unidentified	0	0	0	0	0	0	0	0	0	0	0	0
n544	n544		214306	[Chthoniobacteraceae]	0	0	0	0	0	0	0	0	0	0	0	0
n958	n958		2651002	Others	0	0	0	0	0	0	0	0	0	0	0	0
n1179	n1179		4327003	unidentified	0	0	0	0	0	0	0	0	0	0	0	0
n1267	n1267		4390206	A4b	0	0	0	0	0	0	0	0	0	0	0	0
n1378	n1378		4473304	Hyphomonadaceae	0	0	0	0	0	0	0	0	0	0	0	0
n89	n89		854930	Chitinophagaceae	0	0	0	0	0	0	0	0	0	0	0	0
n207	n207		568461	Others	0	0	0	0	0	0	0	0	0	0	0	0
n948	n948		822806	A4b	0	0	0	0	0	0	0	0	0	0	0	0
n1097	n1097		1027114	Isosphaeraceae	0	0	0	0	0	0	0	0	0	0	0	0
n1160	n1160		4316910	unidentified	0	0	0	0	0	0	0	0	0	0	0	0
n1361	n1361		4459003	RB40	0	0	0	0	0	0	0	0	0	0	0	0
n86	n86		865520	Chitinophagaceae	0	0	0	0	0	0	0	0	0	0	0	0
n356	n356		325594	Flavobacteriaceae	6	5.120.571	8	0.232589	0.283037	0.04229	0.000954	0.000954	5	0	0.266667	4
n393	n393		279613	unidentified	0	0	0	0	0	0	0	0	0	0	0	0
n395	n395		279402	Sphingobacteriaceae	0	0	0	0	0	0	0	0	0	0	0	0
n532	n532		216549	unidentified	0	0	0	0	0	0	0	0	0	0	0	0
n876	n876		964020	Xanthomonadaceae	0	0	0	0	0	0	0	0	0	0	0	0
n34	n34		1016118	unidentified	0	0	0	0	0	0	0	0	0	0	0	0
n37	n37		1009763	Gemmataceae	7	5.922.855	7	0.229275	0.276971	0.020701	0.000536	0.000536	19	0	0.52381	11
n113	n113		811263	Others	0	0	0	0	0	0	0	0	0	0	0	0
n142	n142		740831	Xanthomonadaceae	0	0	0	0	0	0	0	0	0	0	0	0
n336	n336		350772	Opitutaceae	0	0	0	0	0	0	0	0	0	0	0	0
n529	n529		216823	Caulobacteraceae	0	0	0	0	0	0	0	0	0	0	0	0
n651	n651		157564	Oxalobacteraceae	0	0	0	0	0	0	0	0	0	0	0	0
n867	n867		765189	EB1003	0	0	0	0	0	0	0	0	0	0	0	0
n992	n992		826144	Sphingobacteriaceae	0	0	0	0	0	0	0	0	0	0	0	0
n1074	n1074		822723	Flavobacteriaceae	0	0	0	0	0	0	0	0	0	0	0	0
n1156	n1156		4312724	Chitinophagaceae	0	0	0	0	0	0	0	0	0	0	0	0
n1254	n1254		4378776	Hyphomicrobiaceae	0	0	0	0	0	0	0	0	0	0	0	0
n132	n132		771274	Chitinophagaceae	0	0	0	0	0	0	0	0	0	0	0	0
n445	n445		238109	Comamonadaceae	4	337.427	9	0.176119	0.206685	0	0.000044	0.000044	18	0	1	6
n685	n685		140859	Flavobacteriaceae	0	0	0	0	0	0	0	0	0	0	0	0
n771	n771		81252	Oxalobacteraceae	0	0	0	0	0	0	0	0	0	0	0	0
n897	n897		1110261	Haliangiaceae	0	0	0	0	0	0	0	0	0	0	0	0
n899	n899		1119243	unidentified	0	0	0	0	0	0	0	0	0	0	0	0
n1186	n1186		4332061	unidentified	0	0	0	0	0	0	0	0	0	0	0	0
n36	n36		1011476	C111	4	3.349.543	9	0.178788	0.212311	0.028535	0.000009	0.000009	6	0	0.5	3
n185	n185		583035	unidentified	0	0	0	0	0	0	0	0	0	0	0	0
n1227	n1227		4361561	Solibacteraceae	0	0	0	0	0	0	0	0	0	0	0	0
n227	n227		558486	Others	0	0	0	0	0	0	0	0	0	0	0	0
n110	n110		811435	unidentified	0	0	0	0	0	0	0	0	0	0	0	0
n1034	n1034		3242243	Oxalobacteraceae	4	3.367.675	11	0.143204	0.171126	0	0	0	17	0	1	6
n1298	n1298		4418009	Oxalobacteraceae	0	0	0	0	0	0	0	0	0	0	0	0
n168	n168		593915	Others	0	0	0	0	0	0	0	0	0	0	0	0
n296	n296		512006	Acidobacteriaceae	0	0	0	0	0	0	0	0	0	0	0	0
n688	n688		139290	unidentified	0	0	0	0	0	0	0	0	0	0	0	0
n700	n700		132699	Saprospiraceae	0	0	0	0	0	0	0	0	0	0	0	0
n1099	n1099		3868361	unidentified	0	0	0	0	0	0	0	0	0	0	0	0
n1128	n1128		4203053	Chitinophagaceae	4	3.353.235	9	0.210714	0.25708	0.037402	0.009297	0.009297	5	0	0.166667	1
n1131	n1131		1018359	Cytophagaceae	0	0	0	0	0	0	0	0	0	0	0	0
n1290	n1290		4411670	unidentified	0	0	0	0	0	0	0	0	0	0	0	0
n434	n434		246243	Chitinophagaceae	0	0	0	0	0	0	0	0	0	0	0	0
n468	n468		224494	Frankiaceae	0	0	0	0	0	0	0	0	0	0	0	0
n580	n580		209628	Opitutaceae	0	0	0	0	0	0	0	0	0	0	0	0
n619	n619		204899	unidentified	0	0	0	0	0	0	0	0	0	0	0	0
n731	n731		111136	Cytophagaceae	0	0	0	0	0	0	0	0	0	0	0	0
n854	n854		1119422	Pirellulaceae	0	0	0	0	0	0	0	0	0	0	0	0
n905	n905		2216508	unidentified	0	0	0	0	0	0	0	0	0	0	0	0
n1198	n1198		4342317	unidentified	0	0	0	0	0	0	0	0	0	0	0	0
n447	n447		236215	EB1003	0	0	0	0	0	0	0	0	0	0	0	0
n717	n717		113365	Haliangiaceae	0	0	0	0	0	0	0	0	0	0	0	0
n1159	n1159		4316289	[Chthoniobacteraceae]	4	3.331.658	9	0.21223	0.253219	0.028082	0.002133	0.002133	5	0	0.166667	1
n1279	n1279		4401333	Haliangiaceae	0	0	0	0	0	0	0	0	0	0	0	0
n1291	n1291		4413869	Others	0	0	0	0	0	0	0	0	0	0	0	0
n839	n839		1104806	Caulobacteraceae	0	0	0	0	0	0	0	0	0	0	0	0
n6	n6		1089190	Frankiaceae	0	0	0	0	0	0	0	0	0	0	0	0
n160	n160		647919	unidentified	0	0	0	0	0	0	0	0	0	0	0	0
n246	n246		547110	unidentified	0	0	0	0	0	0	0	0	0	0	0	0
n531	n531		216643	unidentified	0	0	0	0	0	0	0	0	0	0	0	0
n945	n945		2476146	Sphingobacteriaceae	0	0	0	0	0	0	0	0	0	0	0	0
n1015	n1015		1133738	unidentified	0	0	0	0	0	0	0	0	0	0	0	0
n1176	n1176		4325163	Nocardioidaceae	1	0.895778	10	0.180612	0.20788	0	0.000341	0.000341	5	0	0	0
n1310	n1310		4428749	unidentified	0	0	0	0	0	0	0	0	0	0	0	0
n1383	n1383		4475573	unidentified	0	0	0	0	0	0	0	0	0	0	0	0
n251	n251		545324	Others	0	0	0	0	0	0	0	0	0	0	0	0
n480	n480		223126	unidentified	0	0	0	0	0	0	0	0	0	0	0	0
n789	n789		37092	Sphingomonadaceae	0	0	0	0	0	0	0	0	0	0	0	0
n1381	n1381		4475022	unidentified	1	0.823065	1	1	1	0	0	0	12	2	0	0
n134	n134		761601	Sinobacteraceae	0	0	0	0	0	0	0	0	0	0	0	0
n222	n222		562807	unidentified	0	0	0	0	0	0	0	0	0	0	0	0
n312	n312		427028	Chitinophagaceae	0	0	0	0	0	0	0	0	0	0	0	0
n483	n483		222207	unidentified	0	0	0	0	0	0	0	0	0	0	0	0
n488	n488		221410	unidentified	0	0	0	0	0	0	0	0	0	0	0	0
n932	n932		822309	Sphingomonadaceae	0	0	0	0	0	0	0	0	0	0	0	0
n342	n342		345614	[Chthoniobacteraceae]	7	5.852.611	11	0.151411	0.195244	0	0.351857	0.351857	0	0	1	21
n620	n620		204875	Solibacteraceae	3	2.507.475	1	1	1	0	0	0	1	3	1	3
n767	n767		81734	Chitinophagaceae	1	0.823186	9	0.174213	0.197628	0	0.000025	0.000025	20	0	0	0
n997	n997		1111413	unidentified	0	0	0	0	0	0	0	0	0	0	0	0
n1213	n1213		4353982	[Chthoniobacteraceae]	0	0	0	0	0	0	0	0	0	0	0	0
n1241	n1241		4373459	unidentified	0	0	0	0	0	0	0	0	0	0	0	0
n258	n258		539570	Others	0	0	0	0	0	0	0	0	0	0	0	0
n290	n290		513055	Sinobacteraceae	0	0	0	0	0	0	0	0	0	0	0	0
n319	n319		367995	Sphingomonadaceae	0	0	0	0	0	0	0	0	0	0	0	0
n467	n467		224519	unidentified	0	0	0	0	0	0	0	0	0	0	0	0
n476	n476		223520	unidentified	0	0	0	0	0	0	0	0	0	0	0	0
n491	n491		220795	unidentified	0	0	0	0	0	0	0	0	0	0	0	0
n765	n765		81772	Comamonadaceae	0	0	0	0	0	0	0	0	0	0	0	0
n955	n955		1140307	unidentified	0	0	0	0	0	0	0	0	0	0	0	0
n1151	n1151		4306726	unidentified	0	0	0	0	0	0	0	0	0	0	0	0
n1162	n1162		4319059	unidentified	0	0	0	0	0	0	0	0	0	0	0	0
n117	n117		810037	Cryomorphaceae	0	0	0	0	0	0	0	0	0	0	0	0
n281	n281		516775	unidentified	0	0	0	0	0	0	0	0	0	0	0	0
n425	n425		252845	unidentified	2	1.717.825	10	0.164193	0.189597	0	0.000004	0.000004	20	0	1	1
n526	n526		217132	Chitinophagaceae	0	0	0	0	0	0	0	0	0	0	0	0
n575	n575		210201	Oxalobacteraceae	3	2.498.608	10	0.167614	0.199603	0.008417	0.000004	0.000004	4	0	0.333333	1
n1085	n1085		1123057	EB1017	0	0	0	0	0	0	0	0	0	0	0	0
n1212	n1212		4353904	unidentified	0	0	0	0	0	0	0	0	0	0	0	0
n60	n60		934094	unidentified	0	0	0	0	0	0	0	0	0	0	0	0
n201	n201		574969	unidentified	0	0	0	0	0	0	0	0	0	0	0	0
n355	n355		325796	Others	0	0	0	0	0	0	0	0	0	0	0	0
n479	n479		223206	Xanthomonadaceae	0	0	0	0	0	0	0	0	0	0	0	0
n513	n513		217929	unidentified	0	0	0	0	0	0	0	0	0	0	0	0
n550	n550		212653	unidentified	0	0	0	0	0	0	0	0	0	0	0	0
n656	n656		156065	unidentified	0	0	0	0	0	0	0	0	0	0	0	0
n751	n751		91024	[Weeksellaceae]	0	0	0	0	0	0	0	0	0	0	0	0
n786	n786		45591	Acidobacteriaceae	0	0	0	0	0	0	0	0	0	0	0	0
n914	n914		1121144	Sinobacteraceae	0	0	0	0	0	0	0	0	0	0	0	0
n1231	n1231		4366206	Hyphomicrobiaceae	0	0	0	0	0	0	0	0	0	0	0	0
n1356	n1356		4456633	Ellin6075	0	0	0	0	0	0	0	0	0	0	0	0
n100	n100		825112	C111	0	0	0	0	0	0	0	0	0	0	0	0
n125	n125		794280	unidentified	0	0	0	0	0	0	0	0	0	0	0	0
n853	n853		807538	RB40	5	4.341.943	10	0.175421	0.220193	0.000314	0.000097	0.000097	9	0	0.9	9
n889	n889		810700	Rhodospirillaceae	0	0	0	0	0	0	0	0	0	0	0	0
n1024	n1024		1123233	Comamonadaceae	0	0	0	0	0	0	0	0	0	0	0	0
n1049	n1049		928736	Xanthomonadaceae	5	4.297.385	2	0.857143	0.916667	0	0	0	2	1	1	10
n1100	n1100		664476	Acetobacteraceae	0	0	0	0	0	0	0	0	0	0	0	0
n1109	n1109		3995174	Saprospiraceae	1	0.847385	11	0.149367	0.171233	0	0.001263	0.001263	5	0	0	0
n1175	n1175		4324368	Enterobacteriaceae	0	0	0	0	0	0	0	0	0	0	0	0
n1244	n1244		4374731	Solibacteraceae	5	4.207.996	10	0.177355	0.221166	0	0.000116	0.000116	9	0	1	10
n25	n25		1052930	Xanthomonadaceae	0	0	0	0	0	0	0	0	0	0	0	0
n203	n203		573764	Bradyrhizobiaceae	0	0	0	0	0	0	0	0	0	0	0	0
n477	n477		223465	Chthonomonadaceae	0	0	0	0	0	0	0	0	0	0	0	0
n823	n823		1107358	[Chthoniobacteraceae]	0	0	0	0	0	0	0	0	0	0	0	0
n1037	n1037		1135669	Haliangiaceae	0	0	0	0	0	0	0	0	0	0	0	0
n1046	n1046		832652	Intrasporangiaceae	0	0	0	0	0	0	0	0	0	0	0	0
n1086	n1086		630818	EB1017	0	0	0	0	0	0	0	0	0	0	0	0
n1126	n1126		823479	Oxalobacteraceae	0	0	0	0	0	0	0	0	0	0	0	0
n1140	n1140		4299593	unidentified	0	0	0	0	0	0	0	0	0	0	0	0
n1295	n1295		4416961	unidentified	4	3.359.817	10	0.187302	0.233954	0.011898	0.010697	0.010697	5	0	0.333333	2
n40	n40		1000654	Sphingobacteriaceae	7	580.671	1	1	1	0	0	0	10	4	1	21
n159	n159		654712	unidentified	0	0	0	0	0	0	0	0	0	0	0	0
n282	n282		516569	Verrucomicrobiaceae	0	0	0	0	0	0	0	0	0	0	0	0
n323	n323		363617	Chitinophagaceae	0	0	0	0	0	0	0	0	0	0	0	0
n349	n349		333495	Comamonadaceae	1	0.831778	10	0.162534	0.186746	0	0.000001	0.000001	4	0	0	0
n405	n405		278511	unidentified	0	0	0	0	0	0	0	0	0	0	0	0
n420	n420		254949	unidentified	0	0	0	0	0	0	0	0	0	0	0	0
n496	n496		220256	unidentified	0	0	0	0	0	0	0	0	0	0	0	0
n590	n590		208424	Comamonadaceae	0	0	0	0	0	0	0	0	0	0	0	0
n758	n758		83475	Comamonadaceae	0	0	0	0	0	0	0	0	0	0	0	0
n935	n935		821956	Oxalobacteraceae	0	0	0	0	0	0	0	0	0	0	0	0
n949	n949		824783	unidentified	0	0	0	0	0	0	0	0	0	0	0	0
n1016	n1016		672695	Comamonadaceae	0	0	0	0	0	0	0	0	0	0	0	0
n1089	n1089		947475	unidentified	0	0	0	0	0	0	0	0	0	0	0	0
n1220	n1220		4360284	Nitrospiraceae	6	5.135.166	9	0.206054	0.262066	0.021584	0.000159	0.000159	15	0	0.466667	7
n1221	n1221		4360322	unidentified	0	0	0	0	0	0	0	0	0	0	0	0
n1307	n1307		4426763	Comamonadaceae	0	0	0	0	0	0	0	0	0	0	0	0
n1325	n1325		4437938	unidentified	0	0	0	0	0	0	0	0	0	0	0	0
n1329	n1329		4438887	unidentified	0	0	0	0	0	0	0	0	0	0	0	0
n1339	n1339		4446565	Chitinophagaceae	0	0	0	0	0	0	0	0	0	0	0	0
n1391	n1391		4481908	Xanthomonadaceae	0	0	0	0	0	0	0	0	0	0	0	0
n84	n84		868555	Isosphaeraceae	0	0	0	0	0	0	0	0	0	0	0	0
n234	n234		555684	unidentified	0	0	0	0	0	0	0	0	0	0	0	0
n350	n350		332041	unidentified	0	0	0	0	0	0	0	0	0	0	0	0
n416	n416		265330	Solibacteraceae	0	0	0	0	0	0	0	0	0	0	0	0
n423	n423		253814	Flavobacteriaceae	0	0	0	0	0	0	0	0	0	0	0	0
n627	n627		202619	Verrucomicrobiaceae	0	0	0	0	0	0	0	0	0	0	0	0
n892	n892		739084	unidentified	0	0	0	0	0	0	0	0	0	0	0	0
n967	n967		2685756	Xanthomonadaceae	4	3.312.935	10	0.186906	0.223227	0.047743	0.000294	0.000294	3	0	0	0
n1025	n1025		3167757	Comamonadaceae	0	0	0	0	0	0	0	0	0	0	0	0
n1027	n1027		1104445	Others	0	0	0	0	0	0	0	0	0	0	0	0
n1133	n1133		769696	unidentified	4	3.439.895	11	0.159892	0.192707	0	0.002544	0.002544	3	0	1	6
n1242	n1242		4373488	Haliangiaceae	0	0	0	0	0	0	0	0	0	0	0	0
n53	n53		955577	unidentified	0	0	0	0	0	0	0	0	0	0	0	0
n256	n256		541147	EB1003	0	0	0	0	0	0	0	0	0	0	0	0
n304	n304		509629	unidentified	0	0	0	0	0	0	0	0	0	0	0	0
n626	n626		203659	Xanthomonadaceae	0	0	0	0	0	0	0	0	0	0	0	0
n730	n730		112244	Micromonosporaceae	0	0	0	0	0	0	0	0	0	0	0	0
n879	n879		736678	Planctomycetaceae	0	0	0	0	0	0	0	0	0	0	0	0
n1047	n1047		1134668	Rhodospirillaceae	0	0	0	0	0	0	0	0	0	0	0	0
n1106	n1106		3937304	Sphingomonadaceae	6	5.192.709	9	0.162534	0.202437	0.015181	0.000034	0.000034	11	0	0.6	9
n1123	n1123		4095276	Hyphomicrobiaceae	0	0	0	0	0	0	0	0	0	0	0	0
n83	n83		869089	Sporichthyaceae	0	0	0	0	0	0	0	0	0	0	0	0
n149	n149		717396	unidentified	0	0	0	0	0	0	0	0	0	0	0	0
n638	n638		165006	Sphingobacteriaceae	0	0	0	0	0	0	0	0	0	0	0	0
n686	n686		140787	Others	0	0	0	0	0	0	0	0	0	0	0	0
n716	n716		113674	unidentified	4	3.348.373	8	0.211722	0.251325	0.002969	0.00054	0.00054	19	0	0.5	3
n752	n752		89364	unidentified	0	0	0	0	0	0	0	0	0	0	0	0
n793	n793		32254	unidentified	0	0	0	0	0	0	0	0	0	0	0	0
n817	n817		1569897	Sinobacteraceae	0	0	0	0	0	0	0	0	0	0	0	0
n822	n822		824667	Sinobacteraceae	0	0	0	0	0	0	0	0	0	0	0	0
n3	n3		1104923	EB1003	0	0	0	0	0	0	0	0	0	0	0	0
n238	n238		553205	Intrasporangiaceae	0	0	0	0	0	0	0	0	0	0	0	0
n309	n309		445860	Chitinophagaceae	0	0	0	0	0	0	0	0	0	0	0	0
n609	n609		206404	unidentified	0	0	0	0	0	0	0	0	0	0	0	0
n670	n670		147541	Bradyrhizobiaceae	0	0	0	0	0	0	0	0	0	0	0	0
n808	n808		763448	unidentified	0	0	0	0	0	0	0	0	0	0	0	0
n851	n851		1133976	Sphingomonadaceae	0	0	0	0	0	0	0	0	0	0	0	0
n972	n972		2750874	Cytophagaceae	0	0	0	0	0	0	0	0	0	0	0	0
n1178	n1178		4327000	unidentified	0	0	0	0	0	0	0	0	0	0	0	0
n87	n87		856745	Nocardioidaceae	3	2.553.332	8	0.213253	0.245305	0.017266	0.001609	0.001609	5	0	0.333333	1
n152	n152		692510	Others	0	0	0	0	0	0	0	0	0	0	0	0
n271	n271		533055	auto67_4W	0	0	0	0	0	0	0	0	0	0	0	0
n397	n397		279325	Microbacteriaceae	0	0	0	0	0	0	0	0	0	0	0	0
n428	n428		251255	unidentified	2	1.653.717	7	0.219331	0.252112	0.005211	0.000185	0.000185	5	0	0	0
n616	n616		205209	unidentified	0	0	0	0	0	0	0	0	0	0	0	0
n644	n644		160908	EB1003	0	0	0	0	0	0	0	0	0	0	0	0
n677	n677		143212	unidentified	0	0	0	0	0	0	0	0	0	0	0	0
n931	n931		823292	unidentified	0	0	0	0	0	0	0	0	0	0	0	0
n938	n938		2442916	unidentified	9	7.549.525	10	0.178248	0.233407	0.004126	0.000165	0.000165	9	0	0.444444	16
n988	n988		1094453	Sphingomonadaceae	0	0	0	0	0	0	0	0	0	0	0	0
n49	n49		973307	unidentified	0	0	0	0	0	0	0	0	0	0	0	0
n70	n70		901893	unidentified	0	0	0	0	0	0	0	0	0	0	0	0
n179	n179		588131	Polyangiaceae	0	0	0	0	0	0	0	0	0	0	0	0
n452	n452		227434	Caulobacteraceae	0	0	0	0	0	0	0	0	0	0	0	0
n538	n538		215449	EB1003	0	0	0	0	0	0	0	0	0	0	0	0
n886	n886		782472	Oxalobacteraceae	0	0	0	0	0	0	0	0	0	0	0	0
n893	n893		943138	Cytophagaceae	0	0	0	0	0	0	0	0	0	0	0	0
n939	n939		984895	Ellin5301	1	0.828235	11	0.157614	0.17733	0	0.000042	0.000042	3	0	0	0
n1041	n1041		848909	Hyphomicrobiaceae	0	0	0	0	0	0	0	0	0	0	0	0
n1187	n1187		4332665	Sporichthyaceae	0	0	0	0	0	0	0	0	0	0	0	0
n1314	n1314		4431516	unidentified	0	0	0	0	0	0	0	0	0	0	0	0
n1387	n1387		4477341	A4b	0	0	0	0	0	0	0	0	0	0	0	0
n61	n61		928574	unidentified	2	1.677.218	12	0.139921	0.16042	0	0.000116	0.000116	5	0	1	1
n512	n512		217972	unidentified	0	0	0	0	0	0	0	0	0	0	0	0
n593	n593		208009	unidentified	0	0	0	0	0	0	0	0	0	0	0	0
n602	n602		207125	[Chthoniobacteraceae]	0	0	0	0	0	0	0	0	0	0	0	0
n664	n664		152024	unidentified	0	0	0	0	0	0	0	0	0	0	0	0
n829	n829		807299	unidentified	0	0	0	0	0	0	0	0	0	0	0	0
n973	n973		700476	unidentified	0	0	0	0	0	0	0	0	0	0	0	0
n995	n995		1105878	Pseudonocardiaceae	0	0	0	0	0	0	0	0	0	0	0	0
n72	n72		897527	Others	5	4.333.367	8	0.208235	0.247108	0.006148	0.002768	0.002768	19	0	0.5	5
n88	n88		855333	Caulobacteraceae	0	0	0	0	0	0	0	0	0	0	0	0
n299	n299		511514	unidentified	7	5.812.227	9	0.21147	0.276789	0.13613	0.059715	0.059715	5	0	0.047619	1
n314	n314		409932	Micromonosporaceae	0	0	0	0	0	0	0	0	0	0	0	0
n328	n328		358664	[Chthoniobacteraceae]	0	0	0	0	0	0	0	0	0	0	0	0
n379	n379		297615	EB1017	0	0	0	0	0	0	0	0	0	0	0	0
n390	n390		280453	unidentified	5	4.181.422	9	0.189305	0.23139	0.01292	0.000019	0.000019	4	0	0.4	4
n565	n565		211287	unidentified	0	0	0	0	0	0	0	0	0	0	0	0
n578	n578		209803	unidentified	0	0	0	0	0	0	0	0	0	0	0	0
n630	n630		194242	unidentified	0	0	0	0	0	0	0	0	0	0	0	0
n845	n845		627765	Xanthomonadaceae	0	0	0	0	0	0	0	0	0	0	0	0
n895	n895		818730	Sphingobacteriaceae	0	0	0	0	0	0	0	0	0	0	0	0
n915	n915		1127161	Solibacteraceae	0	0	0	0	0	0	0	0	0	0	0	0
n1161	n1161		4318046	unidentified	0	0	0	0	0	0	0	0	0	0	0	0
n1250	n1250		4377101	Cytophagaceae	0	0	0	0	0	0	0	0	0	0	0	0
n1274	n1274		4396454	Comamonadaceae	0	0	0	0	0	0	0	0	0	0	0	0
n23	n23		1053775	Hyphomicrobiaceae	3	259.636	11	0.162385	0.192373	0.004185	0.000407	0.000407	5	0	0.666667	2
n96	n96		830545	Others	0	0	0	0	0	0	0	0	0	0	0	0
n368	n368		318609	Bradyrhizobiaceae	2	173.925	11	0.133283	0.155354	0	0	0	6	0	1	1
n499	n499		219667	Pirellulaceae	7	5.940.459	8	0.223767	0.27354	0.018571	0.001066	0.001066	19	0	0.428571	9
n594	n594		207973	[Chthoniobacteraceae]	0	0	0	0	0	0	0	0	0	0	0	0
n980	n980		2802748	Phyllobacteriaceae	0	0	0	0	0	0	0	0	0	0	0	0
n982	n982		832215	unidentified	0	0	0	0	0	0	0	0	0	0	0	0
n1124	n1124		931593	Micromonosporaceae	0	0	0	0	0	0	0	0	0	0	0	0
n1169	n1169		4320526	Sphingobacteriaceae	0	0	0	0	0	0	0	0	0	0	0	0
n1303	n1303		4424806	Isosphaeraceae	0	0	0	0	0	0	0	0	0	0	0	0
n1374	n1374		4469750	unidentified	0	0	0	0	0	0	0	0	0	0	0	0
n62	n62		927367	unidentified	0	0	0	0	0	0	0	0	0	0	0	0
n73	n73		896276	Sphingobacteriaceae	0	0	0	0	0	0	0	0	0	0	0	0
n93	n93		838871	Flavobacteriaceae	1	0.825011	1	1	1	0	0	0	7	5	0	0
n214	n214		566080	Chitinophagaceae	0	0	0	0	0	0	0	0	0	0	0	0
n332	n332		353816	Ellin6075	3	2.502.971	1	1	1	0	0	0	1	3	1	3
n802	n802		8619	Pseudomonadaceae	0	0	0	0	0	0	0	0	0	0	0	0
n1008	n1008		620857	unidentified	0	0	0	0	0	0	0	0	0	0	0	0
n1044	n1044		807283	Ellin6075	1	0.887915	1	1	1	0	0	0	8	6	0	0
n1153	n1153		4308259	Ellin6075	0	0	0	0	0	0	0	0	0	0	0	0
n1177	n1177		4325237	Xanthomonadaceae	0	0	0	0	0	0	0	0	0	0	0	0
n1249	n1249		4376272	Chitinophagaceae	0	0	0	0	0	0	0	0	0	0	0	0
n1251	n1251		4377105	Chitinophagaceae	0	0	0	0	0	0	0	0	0	0	0	0
n157	n157		662983	unidentified	0	0	0	0	0	0	0	0	0	0	0	0
n506	n506		218592	unidentified	0	0	0	0	0	0	0	0	0	0	0	0
n625	n625		203769	unidentified	0	0	0	0	0	0	0	0	0	0	0	0
n634	n634		188263	unidentified	0	0	0	0	0	0	0	0	0	0	0	0
n660	n660		154320	unidentified	0	0	0	0	0	0	0	0	0	0	0	0
n888	n888		2063454	Cytophagaceae	0	0	0	0	0	0	0	0	0	0	0	0
n1038	n1038		998272	unidentified	0	0	0	0	0	0	0	0	0	0	0	0
n1067	n1067		3591463	unidentified	0	0	0	0	0	0	0	0	0	0	0	0
n1170	n1170		4320783	unidentified	0	0	0	0	0	0	0	0	0	0	0	0
n1185	n1185		4330963	unidentified	0	0	0	0	0	0	0	0	0	0	0	0
n1340	n1340		4448447	Comamonadaceae	0	0	0	0	0	0	0	0	0	0	0	0
n102	n102		820313	Sphingomonadaceae	0	0	0	0	0	0	0	0	0	0	0	0
n284	n284		513940	Koribacteraceae	0	0	0	0	0	0	0	0	0	0	0	0
n289	n289		513073	Hyphomicrobiaceae	0	0	0	0	0	0	0	0	0	0	0	0
n367	n367		320069	Pirellulaceae	0	0	0	0	0	0	0	0	0	0	0	0
n424	n424		253373	unidentified	0	0	0	0	0	0	0	0	0	0	0	0
n541	n541		214739	[Chthoniobacteraceae]	0	0	0	0	0	0	0	0	0	0	0	0
n605	n605		207082	unidentified	0	0	0	0	0	0	0	0	0	0	0	0
n720	n720		113237	Caulobacteraceae	0	0	0	0	0	0	0	0	0	0	0	0
n826	n826		1637549	Chitinophagaceae	0	0	0	0	0	0	0	0	0	0	0	0
n866	n866		1131545	unidentified	0	0	0	0	0	0	0	0	0	0	0	0
n894	n894		941127	Isosphaeraceae	0	0	0	0	0	0	0	0	0	0	0	0
n903	n903		821570	unidentified	0	0	0	0	0	0	0	0	0	0	0	0
n941	n941		812595	unidentified	0	0	0	0	0	0	0	0	0	0	0	0
n1134	n1134		4294965	unidentified	0	0	0	0	0	0	0	0	0	0	0	0
n1301	n1301		4422321	Comamonadaceae	0	0	0	0	0	0	0	0	0	0	0	0
n54	n54		953050	Flavobacteriaceae	0	0	0	0	0	0	0	0	0	0	0	0
n59	n59		938496	Xanthomonadaceae	0	0	0	0	0	0	0	0	0	0	0	0
n108	n108		812496	unidentified	0	0	0	0	0	0	0	0	0	0	0	0
n174	n174		590825	Others	0	0	0	0	0	0	0	0	0	0	0	0
n181	n181		586211	unidentified	0	0	0	0	0	0	0	0	0	0	0	0
n244	n244		548626	unidentified	0	0	0	0	0	0	0	0	0	0	0	0
n257	n257		540592	unidentified	0	0	0	0	0	0	0	0	0	0	0	0
n302	n302		510854	Others	0	0	0	0	0	0	0	0	0	0	0	0
n429	n429		250241	unidentified	0	0	0	0	0	0	0	0	0	0	0	0
n449	n449		233636	Chitinophagaceae	7	5.979.915	10	0.152193	0.194778	0.014588	0.000076	0.000076	11	0	0.52381	11
n469	n469		224203	Solibacteraceae	0	0	0	0	0	0	0	0	0	0	0	0
n492	n492		220629	[Chthoniobacteraceae]	0	0	0	0	0	0	0	0	0	0	0	0
n542	n542		214676	unidentified	0	0	0	0	0	0	0	0	0	0	0	0
n699	n699		132985	Micrococcaceae	0	0	0	0	0	0	0	0	0	0	0	0
n739	n739		104129	Bradyrhizobiaceae	0	0	0	0	0	0	0	0	0	0	0	0
n768	n768		81488	Xanthomonadaceae	0	0	0	0	0	0	0	0	0	0	0	0
n794	n794		29808	unidentified	0	0	0	0	0	0	0	0	0	0	0	0
n964	n964		612951	Others	0	0	0	0	0	0	0	0	0	0	0	0
n975	n975		1127804	Comamonadaceae	0	0	0	0	0	0	0	0	0	0	0	0
n1017	n1017		3094691	Koribacteraceae	0	0	0	0	0	0	0	0	0	0	0	0
n1093	n1093		741384	unidentified	5	4.140.468	9	0.196885	0.238474	0.005092	0.000012	0.000012	4	0	0.6	6
n1309	n1309		4428279	Others	0	0	0	0	0	0	0	0	0	0	0	0
n241	n241		550247	Koribacteraceae	0	0	0	0	0	0	0	0	0	0	0	0
n291	n291		512552	Gemmataceae	0	0	0	0	0	0	0	0	0	0	0	0
n308	n308		465948	Sphingobacteriaceae	0	0	0	0	0	0	0	0	0	0	0	0
n335	n335		351680	unidentified	0	0	0	0	0	0	0	0	0	0	0	0
n377	n377		305430	Intrasporangiaceae	0	0	0	0	0	0	0	0	0	0	0	0
n518	n518		217402	Comamonadaceae	0	0	0	0	0	0	0	0	0	0	0	0
n574	n574		210266	EB1017	0	0	0	0	0	0	0	0	0	0	0	0
n757	n757		84396	Flavobacteriaceae	0	0	0	0	0	0	0	0	0	0	0	0
n814	n814		1546879	Micromonosporaceae	0	0	0	0	0	0	0	0	0	0	0	0
n875	n875		1954099	Sinobacteraceae	0	0	0	0	0	0	0	0	0	0	0	0
n908	n908		2232179	unidentified	0	0	0	0	0	0	0	0	0	0	0	0
n924	n924		2353709	Oxalobacteraceae	5	4.376.393	10	0.175421	0.220193	0.000314	0.000097	0.000097	9	0	0.9	9
n928	n928		2400243	unidentified	6	5.028.661	9	0.200226	0.247476	0.012706	0.000262	0.000262	15	0	0.333333	5
n1090	n1090		1057334	Others	0	0	0	0	0	0	0	0	0	0	0	0
n1115	n1115		4032624	auto67_4W	0	0	0	0	0	0	0	0	0	0	0	0
n1218	n1218		4359348	Comamonadaceae	0	0	0	0	0	0	0	0	0	0	0	0
n1261	n1261		4386443	unidentified	0	0	0	0	0	0	0	0	0	0	0	0
n1300	n1300		4419793	unidentified	7	580.671	1	1	1	0	0	0	10	4	1	21
n1358	n1358		4457840	Acidobacteriaceae	3	2.479.632	9	0.177177	0.204796	0.000016	0.00112	0.00112	19	0	0.666667	2
n1393	n1393		1126596	Others	0	0	0	0	0	0	0	0	0	0	0	0
n155	n155		688259	Micromonosporaceae	0	0	0	0	0	0	0	0	0	0	0	0
n190	n190		580916	Sphingomonadaceae	0	0	0	0	0	0	0	0	0	0	0	0
n192	n192		579706	unidentified	0	0	0	0	0	0	0	0	0	0	0	0
n209	n209		567840	Bradyrhizobiaceae	0	0	0	0	0	0	0	0	0	0	0	0
n217	n217		564301	Sinobacteraceae	0	0	0	0	0	0	0	0	0	0	0	0
n237	n237		553557	Xanthomonadaceae	0	0	0	0	0	0	0	0	0	0	0	0
n249	n249		546107	Others	0	0	0	0	0	0	0	0	0	0	0	0
n384	n384		285591	unidentified	0	0	0	0	0	0	0	0	0	0	0	0
n399	n399		279203	Gemmataceae	0	0	0	0	0	0	0	0	0	0	0	0
n439	n439		240298	unidentified	0	0	0	0	0	0	0	0	0	0	0	0
n559	n559		211600	Solibacteraceae	0	0	0	0	0	0	0	0	0	0	0	0
n632	n632		193536	Cellulomonadaceae	0	0	0	0	0	0	0	0	0	0	0	0
n665	n665		151126	unidentified	0	0	0	0	0	0	0	0	0	0	0	0
n989	n989		2838672	Others	0	0	0	0	0	0	0	0	0	0	0	0
n1006	n1006		689696	Comamonadaceae	0	0	0	0	0	0	0	0	0	0	0	0
n1080	n1080		796406	unidentified	0	0	0	0	0	0	0	0	0	0	0	0
n1084	n1084		1123130	unidentified	7	5.825.481	11	0.151411	0.195244	0	0.351857	0.351857	0	0	1	21
n1114	n1114		815975	Hyphomonadaceae	0	0	0	0	0	0	0	0	0	0	0	0
n1287	n1287		4405640	Others	0	0	0	0	0	0	0	0	0	0	0	0
n1294	n1294		4415674	[Chthoniobacteraceae]	0	0	0	0	0	0	0	0	0	0	0	0
n1318	n1318		4432930	Ellin6075	0	0	0	0	0	0	0	0	0	0	0	0
n1353	n1353		4454153	Microbacteriaceae	0	0	0	0	0	0	0	0	0	0	0	0
n105	n105		816229	unidentified	0	0	0	0	0	0	0	0	0	0	0	0
n124	n124		798634	Comamonadaceae	0	0	0	0	0	0	0	0	0	0	0	0
n131	n131		776787	Comamonadaceae	0	0	0	0	0	0	0	0	0	0	0	0
n178	n178		588861	[Kouleothrixaceae]	2	1.666.893	10	0.167455	0.196778	0	0.000004	0.000004	4	0	1	1
n199	n199		575688	Sphingobacteriaceae	6	5.196.027	9	0.162534	0.202437	0.015181	0.000034	0.000034	11	0	0.6	9
n277	n277		525955	Cryomorphaceae	0	0	0	0	0	0	0	0	0	0	0	0
n278	n278		521208	Koribacteraceae	0	0	0	0	0	0	0	0	0	0	0	0
n298	n298		511627	Hyphomicrobiaceae	0	0	0	0	0	0	0	0	0	0	0	0
n329	n329		358280	Chitinophagaceae	0	0	0	0	0	0	0	0	0	0	0	0
n517	n517		217410	Pseudomonadaceae	0	0	0	0	0	0	0	0	0	0	0	0
n521	n521		217349	unidentified	0	0	0	0	0	0	0	0	0	0	0	0
n539	n539		215447	Hyphomicrobiaceae	1	0.823065	1	1	1	0	0	0	12	2	0	0
n607	n607		206560	unidentified	5	4.252.153	2	0.857143	0.916667	0	0	0	2	1	1	10
n631	n631		193867	Others	5	4.261.643	7	0.215591	0.255125	0.033135	0.000089	0.000089	11	0	0.3	3
n636	n636		171768	Flavobacteriaceae	0	0	0	0	0	0	0	0	0	0	0	0
n668	n668		150541	Xanthomonadaceae	0	0	0	0	0	0	0	0	0	0	0	0
n732	n732		108084	Flavobacteriaceae	0	0	0	0	0	0	0	0	0	0	0	0
n811	n811		1528658	unidentified	0	0	0	0	0	0	0	0	0	0	0	0
n841	n841		1140775	unidentified	4	3.505.252	8	0.191974	0.226587	0.014317	0.000011	0.000011	20	0	0.333333	2
n843	n843		983990	Sphingobacteriaceae	0	0	0	0	0	0	0	0	0	0	0	0
n856	n856		1105944	Pseudomonadaceae	4	3.366.168	10	0.157895	0.18942	0	0.000002	0.000002	13	0	1	6
n942	n942		1143745	0319-6A21	0	0	0	0	0	0	0	0	0	0	0	0
n1066	n1066		944510	Comamonadaceae	0	0	0	0	0	0	0	0	0	0	0	0
n1095	n1095		818411	Rhodospirillaceae	0	0	0	0	0	0	0	0	0	0	0	0
n1135	n1135		4295043	Caulobacteraceae	0	0	0	0	0	0	0	0	0	0	0	0
n1155	n1155		4310803	Microbacteriaceae	0	0	0	0	0	0	0	0	0	0	0	0
n1158	n1158		4314932	0319-6A21	0	0	0	0	0	0	0	0	0	0	0	0
n1202	n1202		4345885	unidentified	0	0	0	0	0	0	0	0	0	0	0	0
n162	n162		637937	unidentified	0	0	0	0	0	0	0	0	0	0	0	0
n172	n172		591387	[Fimbriimonadaceae]	4	3.335.187	11	0.143204	0.171126	0	0	0	17	0	1	6
n215	n215		565413	Caulobacteraceae	0	0	0	0	0	0	0	0	0	0	0	0
n223	n223		560389	unidentified	0	0	0	0	0	0	0	0	0	0	0	0
n225	n225		559033	unidentified	4	3.456.991	11	0.132485	0.162368	0	0.000037	0.000037	11	0	1	6
n235	n235		555387	Hyphomicrobiaceae	0	0	0	0	0	0	0	0	0	0	0	0
n255	n255		541340	unidentified	0	0	0	0	0	0	0	0	0	0	0	0
n378	n378		304694	unidentified	0	0	0	0	0	0	0	0	0	0	0	0
n394	n394		279611	unidentified	0	0	0	0	0	0	0	0	0	0	0	0
n588	n588		208779	unidentified	0	0	0	0	0	0	0	0	0	0	0	0
n755	n755		86097	Ellin6075	0	0	0	0	0	0	0	0	0	0	0	0
n862	n862		1857060	Chitinophagaceae	0	0	0	0	0	0	0	0	0	0	0	0
n929	n929		1064852	Flavobacteriaceae	0	0	0	0	0	0	0	0	0	0	0	0
n974	n974		2760486	unidentified	0	0	0	0	0	0	0	0	0	0	0	0
n1014	n1014		1021754	Flavobacteriaceae	0	0	0	0	0	0	0	0	0	0	0	0
n1022	n1022		1038712	Cytophagaceae	0	0	0	0	0	0	0	0	0	0	0	0
n1026	n1026		1125248	Xanthomonadaceae	0	0	0	0	0	0	0	0	0	0	0	0
n1052	n1052		1127173	Syntrophobacteraceae	0	0	0	0	0	0	0	0	0	0	0	0
n1062	n1062		3552535	Bradyrhizobiaceae	0	0	0	0	0	0	0	0	0	0	0	0
n1174	n1174		4323575	Saprospiraceae	0	0	0	0	0	0	0	0	0	0	0	0
n1346	n1346		4451980	Rhodobacteraceae	0	0	0	0	0	0	0	0	0	0	0	0
n1348	n1348		4453466	Sphingomonadaceae	0	0	0	0	0	0	0	0	0	0	0	0
n1373	n1373		4469134	Polyangiaceae	0	0	0	0	0	0	0	0	0	0	0	0
n1388	n1388		4477959	unidentified	0	0	0	0	0	0	0	0	0	0	0	0
n41	n41		995583	unidentified	0	0	0	0	0	0	0	0	0	0	0	0
n45	n45		983599	Cytophagaceae	4	3.478.449	11	0.133686	0.162887	0.008345	0	0	6	0	0.5	3
n46	n46		979598	unidentified	8	6.667.627	9	0.197105	0.258026	0.033222	0.000178	0.000178	9	0	0.392857	11
n82	n82		869850	Verrucomicrobiaceae	0	0	0	0	0	0	0	0	0	0	0	0
n129	n129		790384	Microbacteriaceae	0	0	0	0	0	0	0	0	0	0	0	0
n173	n173		591379	Acetobacteraceae	0	0	0	0	0	0	0	0	0	0	0	0
n230	n230		557255	unidentified	5	4.182.067	8	0.201365	0.239333	0.00846	0.0001	0.0001	18	0	0.7	7
n280	n280		518048	unidentified	0	0	0	0	0	0	0	0	0	0	0	0
n295	n295		512091	unidentified	5	4.145.605	11	0.155127	0.192612	0	0.000001	0.000001	21	0	1	10
n359	n359		324357	unidentified	0	0	0	0	0	0	0	0	0	0	0	0
n361	n361		322668	unidentified	0	0	0	0	0	0	0	0	0	0	0	0
n387	n387		282480	Chitinophagaceae	0	0	0	0	0	0	0	0	0	0	0	0
n407	n407		278399	Hyphomicrobiaceae	0	0	0	0	0	0	0	0	0	0	0	0
n511	n511		218061	unidentified	4	3.360.759	10	0.157895	0.18942	0	0.000002	0.000002	13	0	1	6
n525	n525		217201	Rhodospirillaceae	0	0	0	0	0	0	0	0	0	0	0	0
n569	n569		210904	Syntrophobacteraceae	0	0	0	0	0	0	0	0	0	0	0	0
n570	n570		210745	unidentified	0	0	0	0	0	0	0	0	0	0	0	0
n624	n624		204059	unidentified	0	0	0	0	0	0	0	0	0	0	0	0
n650	n650		159560	unidentified	0	0	0	0	0	0	0	0	0	0	0	0
n719	n719		113261	unidentified	5	4.119.334	8	0.213253	0.252226	0.087645	0.000045	0.000045	6	0	0.3	3
n753	n753		88269	unidentified	0	0	0	0	0	0	0	0	0	0	0	0
n824	n824		1141377	Rhodocyclaceae	0	0	0	0	0	0	0	0	0	0	0	0
n951	n951		2565172	Others	2	1.661.579	12	0.118079	0.137376	0	0	0	6	0	1	1
n1000	n1000		1125837	Hyphomicrobiaceae	0	0	0	0	0	0	0	0	0	0	0	0
n1012	n1012		948276	Chitinophagaceae	0	0	0	0	0	0	0	0	0	0	0	0
n1042	n1042		697222	Chitinophagaceae	0	0	0	0	0	0	0	0	0	0	0	0
n1149	n1149		4304723	unidentified	0	0	0	0	0	0	0	0	0	0	0	0
n1163	n1163		4319210	unidentified	7	5.979.915	10	0.152193	0.194778	0.014588	0.000076	0.000076	11	0	0.52381	11
n1180	n1180		4327906	Sphingobacteriaceae	0	0	0	0	0	0	0	0	0	0	0	0
n1193	n1193		4340087	Sporichthyaceae	0	0	0	0	0	0	0	0	0	0	0	0
n1215	n1215		4354709	Rhodocyclaceae	0	0	0	0	0	0	0	0	0	0	0	0
n1245	n1245		4374733	unidentified	0	0	0	0	0	0	0	0	0	0	0	0
n1247	n1247		4375292	unidentified	7	5.834.624	11	0.151411	0.195244	0	0.351857	0.351857	0	0	1	21
n1266	n1266		4387966	Solibacteraceae	0	0	0	0	0	0	0	0	0	0	0	0
n1272	n1272		4395045	unidentified	0	0	0	0	0	0	0	0	0	0	0	0
n1308	n1308		4427861	Hyphomicrobiaceae	0	0	0	0	0	0	0	0	0	0	0	0
n1355	n1355		4456187	unidentified	5	4.164.716	10	0.16651	0.203287	0.033094	0.000002	0.000002	17	0	0.6	6
n50	n50		969518	Verrucomicrobiaceae	3	2.620.894	11	0.162385	0.192373	0.004185	0.000407	0.000407	5	0	0.666667	2
n80	n80		873887	Others	0	0	0	0	0	0	0	0	0	0	0	0
n195	n195		576785	Comamonadaceae	6	5.141.508	8	0.214286	0.257977	0.03186	0.003033	0.003033	19	0	0.4	6
n208	n208		568325	Comamonadaceae	0	0	0	0	0	0	0	0	0	0	0	0
n218	n218		564196	unidentified	0	0	0	0	0	0	0	0	0	0	0	0
n276	n276		526316	Planctomycetaceae	3	2.503.498	11	0.151153	0.178767	0.000917	0.000007	0.000007	15	0	0.666667	2
n346	n346		337521	unidentified	0	0	0	0	0	0	0	0	0	0	0	0
n401	n401		278983	unidentified	0	0	0	0	0	0	0	0	0	0	0	0
n410	n410		278075	Sphingomonadaceae	0	0	0	0	0	0	0	0	0	0	0	0
n485	n485		221903	Others	0	0	0	0	0	0	0	0	0	0	0	0
n504	n504		219383	unidentified	0	0	0	0	0	0	0	0	0	0	0	0
n591	n591		208423	Others	0	0	0	0	0	0	0	0	0	0	0	0
n604	n604		207104	unidentified	0	0	0	0	0	0	0	0	0	0	0	0
n610	n610		206386	unidentified	3	2.490.862	9	0.200908	0.23814	0.050575	0.001931	0.001931	3	0	0	0
n615	n615		205306	unidentified	0	0	0	0	0	0	0	0	0	0	0	0
n701	n701		132101	Intrasporangiaceae	0	0	0	0	0	0	0	0	0	0	0	0
n754	n754		86817	Ellin6075	0	0	0	0	0	0	0	0	0	0	0	0
n766	n766		81764	Chitinophagaceae	4	3.501.241	9	0.180428	0.213019	0.00776	0.000022	0.000022	20	0	0.333333	2
n849	n849		1090165	Sphingomonadaceae	6	5.029.739	10	0.153513	0.190743	0.04945	0.000003	0.000003	6	0	0.2	3
n878	n878		1136589	Rhodospirillaceae	0	0	0	0	0	0	0	0	0	0	0	0
n916	n916		1138512	Sphingomonadaceae	0	0	0	0	0	0	0	0	0	0	0	0
n919	n919		1146180	unidentified	8	66.432	10	0.177177	0.232625	0.056911	0.359302	0.359302	0	0	0.75	21
n920	n920		2329278	Koribacteraceae	0	0	0	0	0	0	0	0	0	0	0	0
n1030	n1030		3222177	unidentified	0	0	0	0	0	0	0	0	0	0	0	0
n1081	n1081		1111998	Others	0	0	0	0	0	0	0	0	0	0	0	0
n1101	n1101		729349	unidentified	0	0	0	0	0	0	0	0	0	0	0	0
n1154	n1154		4308297	unidentified	0	0	0	0	0	0	0	0	0	0	0	0
n1168	n1168		4320436	Ellin6075	0	0	0	0	0	0	0	0	0	0	0	0
n1239	n1239		4369843	RB40	0	0	0	0	0	0	0	0	0	0	0	0
n0	n0		1110303	Sinobacteraceae	0	0	0	0	0	0	0	0	0	0	0	0
n52	n52		966903	Cytophagaceae	0	0	0	0	0	0	0	0	0	0	0	0
n231	n231		557209	Others	0	0	0	0	0	0	0	0	0	0	0	0
n339	n339		347439	Others	0	0	0	0	0	0	0	0	0	0	0	0
n373	n373		312378	unidentified	5	41.917	10	0.172683	0.211699	0.023064	0.000008	0.000008	13	0	0.6	6
n380	n380		291945	Koribacteraceae	0	0	0	0	0	0	0	0	0	0	0	0
n414	n414		271621	Micrococcaceae	0	0	0	0	0	0	0	0	0	0	0	0
n435	n435		245490	[Chthoniobacteraceae]	6	5.065.536	10	0.189507	0.238071	0.052372	0.010229	0.010229	3	0	0.4	6
n441	n441		239159	unidentified	0	0	0	0	0	0	0	0	0	0	0	0
n450	n450		231447	Opitutaceae	1	0.825011	1	1	1	0	0	0	7	5	0	0
n490	n490		221341	Solibacteraceae	0	0	0	0	0	0	0	0	0	0	0	0
n554	n554		212151	unidentified	0	0	0	0	0	0	0	0	0	0	0	0
n557	n557		211922	Koribacteraceae	0	0	0	0	0	0	0	0	0	0	0	0
n581	n581		209579	unidentified	0	0	0	0	0	0	0	0	0	0	0	0
n583	n583		209573	unidentified	0	0	0	0	0	0	0	0	0	0	0	0
n703	n703		128235	unidentified	0	0	0	0	0	0	0	0	0	0	0	0
n795	n795		27188	Rhodobacteraceae	0	0	0	0	0	0	0	0	0	0	0	0
n840	n840		1124030	Chitinophagaceae	0	0	0	0	0	0	0	0	0	0	0	0
n842	n842		838721	Intrasporangiaceae	0	0	0	0	0	0	0	0	0	0	0	0
n901	n901		2203624	Cytophagaceae	3	2.486.879	9	0.18476	0.215463	0.000604	0.002063	0.002063	19	0	0.666667	2
n918	n918		989436	Chitinophagaceae	0	0	0	0	0	0	0	0	0	0	0	0
n930	n930		1143332	Haliangiaceae	0	0	0	0	0	0	0	0	0	0	0	0
n943	n943		824244	Cytophagaceae	0	0	0	0	0	0	0	0	0	0	0	0
n968	n968		1026308	Oxalobacteraceae	0	0	0	0	0	0	0	0	0	0	0	0
n999	n999		811424	Opitutaceae	0	0	0	0	0	0	0	0	0	0	0	0
n1004	n1004		877265	Chitinophagaceae	0	0	0	0	0	0	0	0	0	0	0	0
n1057	n1057		1132826	unidentified	0	0	0	0	0	0	0	0	0	0	0	0
n1211	n1211		4353898	unidentified	7	5.790.621	7	0.261834	0.315026	0.213378	0.000279	0.000279	11	0	0	0
n1284	n1284		4404013	unidentified	0	0	0	0	0	0	0	0	0	0	0	0
n1315	n1315		4431597	Hyphomicrobiaceae	0	0	0	0	0	0	0	0	0	0	0	0
n1354	n1354		4455516	Flavobacteriaceae	0	0	0	0	0	0	0	0	0	0	0	0
n1368	n1368		4463684	unidentified	0	0	0	0	0	0	0	0	0	0	0	0
n8	n8		1087471	unidentified	4	3.344.106	9	0.175074	0.210295	0.000271	0.000006	0.000006	4	0	0.666667	4
n57	n57		940348	Others	3	2.496.316	11	0.151153	0.178767	0.000917	0.000007	0.000007	15	0	0.666667	2
n112	n112		811272	Micrococcaceae	0	0	0	0	0	0	0	0	0	0	0	0
n156	n156		676066	Bradyrhizobiaceae	0	0	0	0	0	0	0	0	0	0	0	0
n213	n213		567236	Sphingobacteriaceae	0	0	0	0	0	0	0	0	0	0	0	0
n245	n245		548434	Oxalobacteraceae	0	0	0	0	0	0	0	0	0	0	0	0
n313	n313		410905	unidentified	0	0	0	0	0	0	0	0	0	0	0	0
n338	n338		347661	Chitinophagaceae	0	0	0	0	0	0	0	0	14	7	0	0
n396	n396		279355	Gemmataceae	0	0	0	0	0	0	0	0	0	0	0	0
n411	n411		276586	unidentified	0	0	0	0	0	0	0	0	0	0	0	0
n426	n426		252003	unidentified	0	0	0	0	0	0	0	0	0	0	0	0
n451	n451		231330	Cryomorphaceae	0	0	0	0	0	0	0	0	0	0	0	0
n471	n471		224129	unidentified	0	0	0	0	0	0	0	0	0	0	0	0
n675	n675		143392	Sphingomonadaceae	0	0	0	0	0	0	0	0	0	0	0	0
n736	n736		104612	Rhodocyclaceae	0	0	0	0	0	0	0	0	0	0	0	0
n832	n832		1136913	Sinobacteraceae	0	0	0	0	0	0	0	0	0	0	0	0
n937	n937		752099	Others	6	4.966.945	8	0.228093	0.27806	0.040437	0.001001	0.001001	19	0	0.4	6
n954	n954		2595164	Pseudonocardiaceae	0	0	0	0	0	0	0	0	0	0	0	0
n1033	n1033		3237753	unidentified	0	0	0	0	0	0	0	0	0	0	0	0
n1061	n1061		1124975	unidentified	0	0	0	0	0	0	0	0	0	0	0	0
n1200	n1200		4344056	Oxalobacteraceae	0	0	0	0	0	0	0	0	0	0	0	0
n1214	n1214		4354703	Sphingobacteriaceae	0	0	0	0	0	0	0	0	0	0	0	0
n1271	n1271		4395040	Others	0	0	0	0	0	0	0	0	0	0	0	0
n1280	n1280		4401530	Xanthomonadaceae	6	5.165.838	8	0.223485	0.281013	0.036897	0.000197	0.000197	15	0	0.466667	7
n1304	n1304		4424841	unidentified	0	0	0	0	0	0	0	0	0	0	0	0
n1343	n1343		4450823	Koribacteraceae	0	0	0	0	0	0	0	0	0	0	0	0
n1352	n1352		807070	unidentified	0	0	0	0	0	0	0	0	0	0	0	0
n1372	n1372		4469039	Pirellulaceae	6	5.069.489	8	0.207503	0.254937	0.085779	0.000031	0.000031	11	0	0.333333	5
n14	n14		1078065	[Chthoniobacteraceae]	3	2.549.409	9	0.177177	0.211057	0.016748	0.000005	0.000005	20	0	0.333333	1
n48	n48		975335	Cytophagaceae	0	0	0	0	0	0	0	0	0	0	0	0
n64	n64		925247	Cytophagaceae	0	0	0	0	0	0	0	0	0	0	0	0
n269	n269		534367	Sphingobacteriaceae	5	4.295.259	8	0.208481	0.25647	0.01986	0.000086	0.000086	20	0	0.4	4
n352	n352		328095	Rhodocyclaceae	0	0	0	0	0	0	0	0	0	0	0	0
n365	n365		321058	unidentified	0	0	0	0	0	0	0	0	0	0	0	0
n375	n375		307622	unidentified	0	0	0	0	0	0	0	0	0	0	0	0
n402	n402		278792	unidentified	0	0	0	0	0	0	0	0	0	0	0	0
n446	n446		236952	Sphingobacteriaceae	0	0	0	0	0	0	0	0	0	0	0	0
n527	n527		217034	unidentified	4	3.525.234	9	0.157194	0.188866	0	0.000015	0.000015	11	0	1	6
n573	n573		210313	EB1003	0	0	0	0	0	0	0	0	0	0	0	0
n606	n606		207036	unidentified	0	0	0	0	0	0	0	0	0	0	0	0
n659	n659		155824	unidentified	0	0	0	0	0	0	0	0	0	0	0	0
n662	n662		153442	Opitutaceae	0	0	0	0	0	0	0	0	0	0	0	0
n691	n691		137180	unidentified	0	0	0	0	0	0	0	0	0	0	0	0
n712	n712		114341	Haliangiaceae	0	0	0	0	0	0	0	0	0	0	0	0
n722	n722		113209	unidentified	0	0	0	0	0	0	0	0	0	0	0	0
n925	n925		2363675	unidentified	6	5.093.604	7	0.214286	0.257439	0.00285	0.000417	0.000417	19	0	0.733333	11
n966	n966		2685346	unidentified	5	4.121.964	11	0.155127	0.192612	0	0.000001	0.000001	21	0	1	10
n998	n998		2914024	Flavobacteriaceae	0	0	0	0	0	0	0	0	0	0	0	0
n1056	n1056		821705	Caulobacteraceae	0	0	0	0	0	0	0	0	0	0	0	0
n1076	n1076		800050	unidentified	0	0	0	0	0	0	0	0	0	0	0	0
n1150	n1150		4304927	0319-6A21	0	0	0	0	0	0	0	0	0	0	0	0
n1246	n1246		4375014	Solibacteraceae	0	0	0	0	0	0	0	0	0	0	0	0
n1335	n1335		4444622	unidentified	0	0	0	0	0	0	0	0	0	0	0	0
n20	n20		1068847	Chitinophagaceae	0	0	0	0	0	0	0	0	0	0	0	0
n29	n29		1039041	Sporichthyaceae	4	3.352.912	9	0.190118	0.232333	0.052131	0.000049	0.000049	4	0	0.166667	1
n90	n90		848824	Sphingobacteriaceae	5	4.302.283	2	0.857143	0.916667	0	0	0	2	1	1	10
n150	n150		703224	unidentified	0	0	0	0	0	0	0	0	0	0	0	0
n171	n171		591693	Planctomycetaceae	0	0	0	0	0	0	0	0	0	0	0	0
n184	n184		583421	Others	0	0	0	0	0	0	0	0	0	0	0	0
n188	n188		581409	Oxalobacteraceae	0	0	0	0	0	0	0	0	0	0	0	0
n272	n272		531378	unidentified	2	1.750.833	11	0.133283	0.155354	0	0	0	6	0	1	1
n363	n363		322226	Rhodospirillaceae	0	0	0	0	0	0	0	0	0	0	0	0
n372	n372		314567	Gemmataceae	6	4.976.651	8	0.210714	0.258004	0.011364	0.000179	0.000179	20	0	0.4	6
n455	n455		227051	[Chthoniobacteraceae]	0	0	0	0	0	0	0	0	0	0	0	0
n563	n563		211507	Nocardioidaceae	7	598.311	7	0.249296	0.297861	0.082075	0.001175	0.001175	19	0	0.47619	10
n680	n680		142105	unidentified	7	580.671	1	1	1	0	0	0	10	4	1	21
n715	n715		113767	unidentified	4	3.342.747	9	0.186316	0.221695	0.021982	0.000026	0.000026	20	0	0.333333	2
n798	n798		18546	Rhodospirillaceae	0	0	0	0	0	0	0	0	0	0	0	0
n804	n804		5364	Others	0	0	0	0	0	0	0	0	0	0	0	0
n940	n940		1140514	unidentified	5	416.493	8	0.202982	0.243651	0.000196	0.000151	0.000151	20	0	0.9	9
n977	n977		2792167	Chitinophagaceae	0	0	0	0	0	0	0	0	0	0	0	0
n983	n983		2818167	Xanthomonadaceae	0	0	0	0	0	0	0	0	0	0	0	0
n1068	n1068		3603301	unidentified	0	0	0	0	0	0	0	0	0	0	0	0
n1073	n1073		3627262	unidentified	0	0	0	0	0	0	0	0	0	0	0	0
n1082	n1082		831328	Oxalobacteraceae	0	0	0	0	0	0	0	0	0	0	0	0
n1127	n1127		4203048	Chitinophagaceae	5	4.297.527	9	0.205575	0.2583	0.006099	0.000156	0.000156	15	0	0.7	7
n1292	n1292		4415229	Chitinophagaceae	0	0	0	0	0	0	0	0	0	0	0	0
n1360	n1360		4458581	Solibacteraceae	0	0	0	0	0	0	0	0	0	0	0	0
n103	n103		817127	Sphingomonadaceae	0	0	0	0	0	0	0	0	0	0	0	0
n128	n128		790527	unidentified	0	0	0	0	0	0	0	0	0	0	0	0
n130	n130		789791	Solibacteraceae	0	0	0	0	0	0	0	0	0	0	0	0
n133	n133		766178	unidentified	0	0	0	0	0	0	0	0	0	0	0	0
n153	n153		692246	Solibacteraceae	0	0	0	0	0	0	0	0	16	8	0	0
n283	n283		516306	unidentified	0	0	0	0	0	0	0	0	0	0	0	0
n294	n294		512148	unidentified	0	0	0	0	0	0	0	0	0	0	0	0
n315	n315		408093	Micromonosporaceae	0	0	0	0	0	0	0	0	0	0	0	0
n317	n317		370425	unidentified	0	0	0	0	0	0	0	0	0	0	0	0
n318	n318		368348	unidentified	0	0	0	0	0	0	0	0	0	0	0	0
n347	n347		336824	Comamonadaceae	6	5.050.186	9	0.179695	0.221881	0.046223	0.000021	0.000021	11	0	0.533333	8
n412	n412		276290	unidentified	0	0	0	0	0	0	0	0	0	0	0	0
n442	n442		239044	Comamonadaceae	0	0	0	0	0	0	0	0	0	0	0	0
n465	n465		224647	unidentified	0	0	0	0	0	0	0	0	0	0	0	0
n498	n498		219830	unidentified	0	0	0	0	0	0	0	0	0	0	0	0
n503	n503		219498	[Chthoniobacteraceae]	0	0	0	0	0	0	0	0	0	0	0	0
n577	n577		209886	unidentified	0	0	0	0	0	0	0	0	0	0	0	0
n599	n599		207176	Ellin6075	0	0	0	0	0	0	0	0	0	0	0	0
n637	n637		169006	Caulobacteraceae	0	0	0	0	0	0	0	0	0	0	0	0
n780	n780		65697	unidentified	0	0	0	0	0	0	0	0	0	0	0	0
n782	n782		62406	Bradyrhizobiaceae	0	0	0	0	0	0	0	0	0	0	0	0
n803	n803		5784	Rhodobacteraceae	4	33.326	9	0.210214	0.25749	0.008967	0.000242	0.000242	9	0	0.5	3
n815	n815		1566403	Saprospiraceae	0	0	0	0	0	0	0	0	0	0	0	0
n837	n837		950120	Haliangiaceae	0	0	0	0	0	0	0	0	0	0	0	0
n858	n858		645337	unidentified	7	5.836.376	11	0.151411	0.195244	0	0.351857	0.351857	0	0	1	21
n865	n865		1881708	Others	0	0	0	0	0	0	0	0	0	0	0	0
n900	n900		2195501	Chitinophagaceae	1	0.962767	11	0.141827	0.161563	0	0.000004	0.000004	9	0	0	0
n904	n904		660746	unidentified	0	0	0	0	0	0	0	0	0	0	0	0
n907	n907		660633	Cryomorphaceae	0	0	0	0	0	0	0	0	0	0	0	0
n911	n911		913875	Flavobacteriaceae	0	0	0	0	0	0	0	0	0	0	0	0
n922	n922		812730	Solibacteraceae	0	0	0	0	0	0	0	0	0	0	0	0
n934	n934		2410340	Hyphomonadaceae	0	0	0	0	0	0	0	0	0	0	0	0
n956	n956		1104864	[Fimbriimonadaceae]	0	0	0	0	0	0	0	0	0	0	0	0
n969	n969		814055	unidentified	0	0	0	0	0	0	0	0	0	0	0	0
n984	n984		729697	Conexibacteraceae	0	0	0	0	0	0	0	0	0	0	0	0
n985	n985		2819697	Xanthomonadaceae	0	0	0	0	0	0	0	0	0	0	0	0
n1102	n1102		1101413	Enterobacteriaceae	0	0	0	0	0	0	0	0	0	0	0	0
n1130	n1130		820291	Oxalobacteraceae	0	0	0	0	0	0	0	0	0	0	0	0
n1182	n1182		4328544	unidentified	0	0	0	0	0	0	0	0	0	0	0	0
n1194	n1194		4340285	unidentified	0	0	0	0	0	0	0	0	0	0	0	0
n1233	n1233		4367455	Flavobacteriaceae	0	0	0	0	0	0	0	0	0	0	0	0
n1252	n1252		4377483	unidentified	0	0	0	0	0	0	0	0	0	0	0	0
n1257	n1257		4381361	unidentified	4	3.340.407	11	0.143204	0.171126	0	0	0	17	0	1	6
n1263	n1263		4386920	Pseudomonadaceae	0	0	0	0	0	0	0	0	0	0	0	0
n1264	n1264		4387070	Isosphaeraceae	0	0	0	0	0	0	0	0	0	0	0	0
n1285	n1285		4404464	Saprospiraceae	0	0	0	0	0	0	0	0	0	0	0	0
n1330	n1330		4440597	Flavobacteriaceae	0	0	0	0	0	0	0	0	0	0	0	0
n1351	n1351		4453839	Flavobacteriaceae	0	0	0	0	0	0	0	0	0	0	0	0
n1362	n1362		4460502	unidentified	0	0	0	0	0	0	0	0	0	0	0	0
n18	n18		1069478	unidentified	0	0	0	0	0	0	0	0	0	0	0	0
n58	n58		939101	Chitinophagaceae	6	5.109.503	8	0.221805	0.277805	0.038663	0.000247	0.000247	9	0	0.333333	5
n85	n85		865748	Frankiaceae	0	0	0	0	0	0	0	0	0	0	0	0
n127	n127		791123	unidentified	0	0	0	0	0	0	0	0	0	0	0	0
n136	n136		758928	Saprospiraceae	0	0	0	0	0	0	0	0	0	0	0	0
n137	n137		757795	unidentified	0	0	0	0	0	0	0	0	0	0	0	0
n158	n158		656928	unidentified	0	0	0	0	0	0	0	0	0	0	0	0
n228	n228		557756	Comamonadaceae	0	0	0	0	0	0	0	0	0	0	0	0
n409	n409		278140	Gemmataceae	0	0	0	0	0	0	0	0	0	0	0	0
n415	n415		265561	unidentified	0	0	0	0	0	0	0	0	0	0	0	0
n444	n444		238766	[Kouleothrixaceae]	6	5.152.017	8	0.210965	0.252354	0.002358	0.000508	0.000508	19	0	0.8	12
n470	n470		224152	unidentified	0	0	0	0	0	0	0	0	0	0	0	0
n548	n548		213061	unidentified	0	0	0	0	0	0	0	0	0	0	0	0
n603	n603		207124	unidentified	0	0	0	0	0	0	0	0	0	0	0	0
n635	n635		182489	unidentified	0	0	0	0	0	0	0	0	0	0	0	0
n681	n681		142010	Opitutaceae	2	1.850.696	9	0.166824	0.190568	0	0.000005	0.000005	20	0	1	1
n690	n690		137399	Oxalobacteraceae	0	0	0	0	0	0	0	0	0	0	0	0
n695	n695		135933	unidentified	0	0	0	0	0	0	0	0	0	0	0	0
n704	n704		128220	unidentified	0	0	0	0	0	0	0	0	0	0	0	0
n763	n763		81939	unidentified	0	0	0	0	0	0	0	0	0	0	0	0
n770	n770		81358	Xanthomonadaceae	0	0	0	0	0	0	0	0	0	0	0	0
n807	n807		1473	Nitrospiraceae	0	0	0	0	0	0	0	0	0	0	0	0
n864	n864		1131937	Hyphomicrobiaceae	0	0	0	0	0	0	0	0	0	0	0	0
n881	n881		744505	Hyphomicrobiaceae	0	0	0	0	0	0	0	0	0	0	0	0
n885	n885		2046416	Others	0	0	0	0	0	0	0	0	0	0	0	0
n890	n890		836096	Pseudomonadaceae	0	0	0	0	0	0	0	0	0	0	0	0
n970	n970		2733663	unidentified	0	0	0	0	0	0	0	0	0	0	0	0
n1010	n1010		820987	unidentified	0	0	0	0	0	0	0	0	0	0	0	0
n1039	n1039		3327947	Pirellulaceae	0	0	0	0	0	0	0	0	0	0	0	0
n1045	n1045		710414	Conexibacteraceae	0	0	0	0	0	0	0	0	0	0	0	0
n1064	n1064		1144548	Intrasporangiaceae	0	0	0	0	0	0	0	0	0	0	0	0
n1096	n1096		815498	Others	0	0	0	0	0	0	0	0	0	0	0	0
n1105	n1105		685505	unidentified	0	0	0	0	0	0	0	0	0	0	0	0
n1183	n1183		4328978	Caulobacteraceae	5	416.484	11	0.155127	0.192612	0	0.000001	0.000001	21	0	1	10
n1201	n1201		4345857	unidentified	0	0	0	0	0	0	0	0	0	0	0	0
n1286	n1286		4405449	unidentified	0	0	0	0	0	0	0	0	0	0	0	0
n1324	n1324		4437581	Sphingomonadaceae	0	0	0	0	0	0	0	0	0	0	0	0
n1344	n1344		4450912	Others	0	0	0	0	0	0	0	0	0	0	0	0
n1349	n1349		4453467	unidentified	0	0	0	0	0	0	0	0	0	0	0	0
n1365	n1365		4463044	Acidobacteriaceae	0	0	0	0	0	0	0	0	0	0	0	0
n1385	n1385		4476892	Sphingomonadaceae	0	0	0	0	0	0	0	0	0	0	0	0
n2	n2		1107044	auto67_4W	0	0	0	0	0	0	0	0	0	0	0	0
n13	n13		1081231	Chitinophagaceae	0	0	0	0	0	0	0	0	0	0	0	0
n35	n35		1013014	[Fimbriimonadaceae]	1	0.823103	11	0.149367	0.171233	0	0.001263	0.001263	5	0	0	0
n42	n42		994593	unidentified	0	0	0	0	0	0	0	0	0	0	0	0
n95	n95		836320	unidentified	0	0	0	0	0	0	0	0	0	0	0	0
n166	n166		621278	Verrucomicrobiaceae	0	0	0	0	0	0	0	0	0	0	0	0
n169	n169		593511	unidentified	0	0	0	0	0	0	0	0	0	0	0	0
n220	n220		563484	unidentified	7	5.905.402	8	0.216646	0.263223	0.006193	0.00066	0.00066	19	0	0.619048	13
n236	n236		555013	unidentified	0	0	0	0	0	0	0	0	0	0	0	0
n327	n327		359924	Gemmataceae	2	1.718.932	9	0.186906	0.213429	0	0.001553	0.001553	5	0	1	1
n353	n353		328033	Acetobacteraceae	0	0	0	0	0	0	0	0	0	0	0	0
n364	n364		321991	unidentified	0	0	0	0	0	0	0	0	0	0	0	0
n374	n374		310817	unidentified	1	0.887915	1	1	1	0	0	0	8	6	0	0
n431	n431		249571	Micromonosporaceae	0	0	0	0	0	0	0	0	0	0	0	0
n535	n535		216255	[Chthoniobacteraceae]	0	0	0	0	0	0	0	0	0	0	0	0
n618	n618		204934	Chitinophagaceae	4	3.452.981	11	0.159892	0.192707	0	0.002544	0.002544	3	0	1	6
n653	n653		156353	unidentified	7	5.841.671	11	0.151411	0.195244	0	0.351857	0.351857	0	0	1	21
n692	n692		136998	Opitutaceae	0	0	0	0	0	0	0	0	0	0	0	0
n706	n706		128177	unidentified	0	0	0	0	0	0	0	0	0	0	0	0
n709	n709		115085	[Chthoniobacteraceae]	5	4.188.498	11	0.155127	0.192612	0	0.000001	0.000001	21	0	1	10
n723	n723		113191	unidentified	0	0	0	0	0	0	0	0	0	0	0	0
n735	n735		104916	unidentified	0	0	0	0	0	0	0	0	0	0	0	0
n737	n737		104310	Frankiaceae	0	0	0	0	0	0	0	0	0	0	0	0
n773	n773		80664	Others	0	0	0	0	0	0	0	0	0	0	0	0
n778	n778		73544	Frankiaceae	6	4.954.537	9	0.1875	0.229408	0.009597	0.000065	0.000065	18	0	0.466667	7
n779	n779		71214	Others	0	0	0	0	0	0	0	0	0	0	0	0
n787	n787		40351	unidentified	7	580.671	1	1	1	0	0	0	10	4	1	21
n797	n797		22594	Others	0	0	0	0	0	0	0	0	0	0	0	0
n809	n809		1118788	EB1017	0	0	0	0	0	0	0	0	0	0	0	0
n825	n825		837977	unidentified	0	0	0	0	0	0	0	0	0	0	0	0
n836	n836		772561	Koribacteraceae	6	50.574	8	0.208973	0.251211	0.012302	0.000387	0.000387	19	0	0.666667	10
n838	n838		814295	Ellin6075	0	0	0	0	0	0	0	0	0	0	0	0
n910	n910		2234401	Microbacteriaceae	0	0	0	0	0	0	0	0	0	0	0	0
n959	n959		2651008	unidentified	0	0	0	0	0	0	0	0	0	0	0	0
n994	n994		1111109	[Fimbriimonadaceae]	0	0	0	0	0	0	0	0	0	0	0	0
n1029	n1029		633707	unidentified	7	580.671	1	1	1	0	0	0	10	4	1	21
n1032	n1032		3225782	Ellin6075	0	0	0	0	0	0	0	0	0	0	0	0
n1055	n1055		1107619	Acidobacteriaceae	0	0	0	0	0	0	0	0	0	0	0	0
n1063	n1063		1133464	Chitinophagaceae	0	0	0	0	0	0	0	0	0	0	0	0
n1142	n1142		4300152	Rhodobacteraceae	0	0	0	0	0	0	0	0	0	0	0	0
n1143	n1143		4301258	unidentified	0	0	0	0	0	0	0	0	0	0	0	0
n1148	n1148		4303777	Chitinophagaceae	0	0	0	0	0	0	0	0	0	0	0	0
n1157	n1157		4314520	unidentified	9	7.615.889	9	0.208481	0.26755	0.042007	0.000226	0.000226	9	0	0.305556	11
n1166	n1166		4319936	unidentified	5	4.300.214	11	0.142973	0.177339	0.002306	0.000068	0.000068	11	0	0.8	8
n1188	n1188		4334725	unidentified	0	0	0	0	0	0	0	0	0	0	0	0
n1191	n1191		4339223	unidentified	0	0	0	0	0	0	0	0	0	0	0	0
n1216	n1216		4355925	unidentified	0	0	0	0	0	0	0	0	0	0	0	0
n1224	n1224		4361146	Haliangiaceae	5	4.130.486	9	0.197765	0.242241	0.043885	0.000012	0.000012	4	0	0.4	4
n1237	n1237		4369508	Opitutaceae	0	0	0	0	0	0	0	0	0	0	0	0
n1240	n1240		4371629	unidentified	0	0	0	0	0	0	0	0	0	0	0	0
n1265	n1265		4387263	unidentified	0	0	0	0	0	0	0	0	0	0	0	0
n1275	n1275		4397087	Sphingobacteriaceae	3	248.327	9	0.176823	0.209788	0	0.000013	0.000013	4	0	1	3
n1276	n1276		4397258	Ellin6075	0	0	0	0	0	0	0	0	0	0	0	0
n1332	n1332		4442074	unidentified	0	0	0	0	0	0	0	0	0	0	0	0
n1364	n1364		4462710	Hyphomicrobiaceae	0	0	0	0	0	0	0	0	0	0	0	0
n22	n22		1060517	Oxalobacteraceae	0	0	0	0	0	0	0	0	0	0	0	0
n38	n38		1009440	Caulobacteraceae	7	5.968.869	8	0.236	0.289346	0.055404	0.000966	0.000966	5	0	0.190476	4
n43	n43		990234	Isosphaeraceae	7	5.809.426	9	0.213253	0.270498	0.054937	0.000253	0.000253	15	0	0.190476	4
n116	n116		810076	Haliangiaceae	0	0	0	0	0	0	0	0	0	0	0	0
n224	n224		559211	Bradyrhizobiaceae	0	0	0	0	0	0	0	0	0	0	0	0
n266	n266		536580	unidentified	0	0	0	0	0	0	0	0	0	0	0	0
n324	n324		362710	unidentified	0	0	0	0	0	0	0	0	0	0	0	0
n337	n337		348270	unidentified	0	0	0	0	0	0	0	0	0	0	0	0
n344	n344		338857	unidentified	3	2.514.962	1	1	1	0	0	0	1	3	1	3
n383	n383		285908	Oxalobacteraceae	3	2.598.888	7	0.243132	0.27732	0.04185	0.000116	0.000116	11	0	0	0
n408	n408		278390	Chitinophagaceae	0	0	0	0	0	0	0	0	0	0	0	0
n418	n418		257039	unidentified	0	0	0	0	0	0	0	0	0	0	0	0
n419	n419		256089	Sphingomonadaceae	0	0	0	0	0	0	0	0	0	0	0	0
n459	n459		225631	unidentified	0	0	0	0	0	0	0	0	0	0	0	0
n534	n534		216375	unidentified	0	0	0	0	0	0	0	0	0	0	0	0
n545	n545		213767	Ellin6075	0	0	0	0	0	0	0	0	0	0	0	0
n596	n596		207912	EB1017	0	0	0	0	0	0	0	0	0	0	0	0
n597	n597		207895	[Chthoniobacteraceae]	0	0	0	0	0	0	0	0	0	0	0	0
n666	n666		150766	Isosphaeraceae	0	0	0	0	0	0	0	0	0	0	0	0
n669	n669		147685	Oxalobacteraceae	0	0	0	0	0	0	0	0	0	0	0	0
n679	n679		142257	Flavobacteriaceae	0	0	0	0	0	0	0	0	0	0	0	0
n684	n684		141447	Flavobacteriaceae	0	0	0	0	0	0	0	0	0	0	0	0
n697	n697		133533	Pseudomonadaceae	0	0	0	0	0	0	0	0	0	0	0	0
n727	n727		112876	unidentified	0	0	0	0	0	0	0	0	0	0	0	0
n740	n740		104014	Cellulomonadaceae	0	0	0	0	0	0	0	0	0	0	0	0
n750	n750		92573	Bradyrhizobiaceae	0	0	0	0	0	0	0	0	0	0	0	0
n783	n783		57713	[Fimbriimonadaceae]	5	4.186.059	8	0.201365	0.239333	0.00846	0.0001	0.0001	18	0	0.7	7
n816	n816		1566691	Pseudomonadaceae	0	0	0	0	0	0	0	0	0	0	0	0
n820	n820		682857	Flavobacteriaceae	0	0	0	0	0	0	0	0	0	0	0	0
n828	n828		1640195	Rhodospirillaceae	0	0	0	0	0	0	0	0	0	0	0	0
n830	n830		1114824	unidentified	0	0	0	0	0	0	0	0	0	0	0	0
n882	n882		2025156	Hyphomicrobiaceae	0	0	0	0	0	0	0	0	0	0	0	0
n891	n891		1131767	Verrucomicrobiaceae	0	0	0	0	0	0	0	0	0	0	0	0
n906	n906		2216512	unidentified	3	2.531.401	9	0.187699	0.220693	0.001999	0.000198	0.000198	15	0	0.666667	2
n944	n944		994191	[Chthoniobacteraceae]	7	5.863.148	8	0.227799	0.279002	0.038971	0.001055	0.001055	19	0	0.333333	7
n965	n965		760978	Solibacteraceae	0	0	0	0	0	0	0	0	0	0	0	0
n1009	n1009		3038080	Others	0	0	0	0	0	0	0	0	0	0	0	0
n1050	n1050		3402218	Verrucomicrobiaceae	0	0	0	0	0	0	0	0	0	0	0	0
n1079	n1079		1117349	unidentified	3	2.515.631	1	1	1	0	0	0	1	3	1	3
n1104	n1104		813557	Opitutaceae	7	5.998.176	8	0.228978	0.280132	0.007224	0.001222	0.001222	19	0	0.52381	11
n1113	n1113		4021888	unidentified	0	0	0	0	0	0	0	0	0	0	0	0
n1181	n1181		4327940	Ellin6075	0	0	0	0	0	0	0	0	0	0	0	0
n1205	n1205		4348899	Opitutaceae	0	0	0	0	0	0	0	0	0	0	0	0
n1207	n1207		4351129	Verrucomicrobiaceae	0	0	0	0	0	0	0	0	0	0	0	0
n1223	n1223		4361133	unidentified	0	0	0	0	0	0	0	0	0	0	0	0
n1234	n1234		4367778	Rhodospirillaceae	0	0	0	0	0	0	0	0	0	0	0	0
n1235	n1235		4367783	Koribacteraceae	0	0	0	0	0	0	0	0	0	0	0	0
n1281	n1281		4401816	Micrococcaceae	0	0	0	0	0	0	0	0	0	0	0	0
n1312	n1312		4429453	RB40	0	0	0	0	0	0	0	0	0	0	0	0
n1313	n1313		4431110	Acetobacteraceae	0	0	0	0	0	0	0	0	0	0	0	0
n1326	n1326		4438361	unidentified	0	0	0	0	0	0	0	0	0	0	0	0
n1337	n1337		4445349	unidentified	0	0	0	0	0	0	0	0	0	0	0	0
n1367	n1367		4463601	unidentified	0	0	0	0	0	0	0	0	0	0	0	0
n1382	n1382		4475526	Hyphomonadaceae	0	0	0	0	0	0	0	0	0	0	0	0
n69	n69		901995	unidentified	0	0	0	0	0	0	0	0	0	0	0	0
n77	n77		884655	Sphingomonadaceae	7	5.798.865	7	0.222922	0.272168	0.032606	0.00039	0.00039	20	0	0.47619	10
n98	n98		827285	Hyphomicrobiaceae	0	0	0	0	0	0	0	0	0	0	0	0
n109	n109		811449	Caulobacteraceae	0	0	0	0	0	0	0	0	0	0	0	0
n139	n139		748070	unidentified	0	0	0	0	0	0	0	0	0	0	0	0
n165	n165		624858	unidentified	0	0	0	0	0	0	0	0	0	0	0	0
n196	n196		576742	A4b	0	0	0	0	0	0	0	0	0	0	0	0
n267	n267		536533	Flavobacteriaceae	0	0	0	0	0	0	0	0	0	0	0	0
n268	n268		535922	unidentified	0	0	0	0	0	0	0	0	0	0	0	0
n274	n274		528336	Chitinophagaceae	0	0	0	0	0	0	0	0	0	0	0	0
n286	n286		513782	unidentified	7	5.841.671	11	0.151411	0.195244	0	0.351857	0.351857	0	0	1	21
n287	n287		513548	Cytophagaceae	0	0	0	0	0	0	0	0	0	0	0	0
n288	n288		513358	unidentified	0	0	0	0	0	0	0	0	0	0	0	0
n310	n310		441256	Bradyrhizobiaceae	0	0	0	0	0	0	0	0	0	0	0	0
n316	n316		373239	unidentified	0	0	0	0	0	0	0	0	0	0	0	0
n320	n320		367523	Flavobacteriaceae	0	0	0	0	0	0	0	0	0	0	0	0
n341	n341		347195	Sphingobacteriaceae	0	0	0	0	0	0	0	0	0	0	0	0
n369	n369		315196	Hyphomicrobiaceae	0	0	0	0	0	0	0	0	0	0	0	0
n440	n440		239744	unidentified	0	0	0	0	0	0	0	0	0	0	0	0
n473	n473		223989	Xanthomonadaceae	0	0	0	0	0	0	0	0	0	0	0	0
n474	n474		223752	Others	2	1.813.872	10	0.165112	0.198092	0.008417	0.000026	0.000026	9	0	0	0
n478	n478		223441	unidentified	7	5.806.598	1	1	1	0	0	0	10	4	1	21
n482	n482		222673	unidentified	0	0	0	0	0	0	0	0	0	0	0	0
n495	n495		220493	[Chthoniobacteraceae]	0	0	0	0	0	0	0	0	0	0	0	0
n497	n497		220042	Acetobacteraceae	0	0	0	0	0	0	0	0	0	0	0	0
n516	n516		217650	Others	0	0	0	0	0	0	0	0	0	0	0	0
n537	n537		215580	unidentified	0	0	0	0	0	0	0	0	0	0	0	0
n571	n571		210532	unidentified	0	0	0	0	0	0	0	0	0	0	0	0
n657	n657		156044	Others	0	0	0	0	0	0	0	0	0	0	0	0
n705	n705		128183	unidentified	5	428.737	8	0.208481	0.25647	0.01986	0.000086	0.000086	20	0	0.4	4
n713	n713		114313	Opitutaceae	0	0	0	0	0	0	0	0	0	0	0	0
n729	n729		112562	unidentified	0	0	0	0	0	0	0	0	0	0	0	0
n777	n777		76374	unidentified	0	0	0	0	0	0	0	0	0	0	0	0
n827	n827		1638581	unidentified	0	0	0	0	0	0	0	0	0	0	0	0
n834	n834		1669160	unidentified	0	0	0	0	0	0	0	0	0	0	0	0
n873	n873		1138433	Acidobacteriaceae	7	5.848.016	11	0.151411	0.195244	0	0.351857	0.351857	0	0	1	21
n874	n874		801568	Flavobacteriaceae	0	0	0	0	0	0	0	0	0	0	0	0
n883	n883		737110	Xanthomonadaceae	0	0	0	0	0	0	0	0	0	0	0	0
n921	n921		947308	Xanthomonadaceae	0	0	0	0	0	0	0	0	0	0	0	0
n946	n946		1140085	unidentified	0	0	0	0	0	0	0	0	0	0	0	0
n987	n987		762195	Sphingobacteriaceae	0	0	0	0	0	0	0	0	0	0	0	0
n1021	n1021		1140843	Oxalobacteraceae	0	0	0	0	0	0	0	0	0	0	0	0
n1065	n1065		1118089	Hyphomicrobiaceae	6	5.078.499	1	1	1	0.000096	0	0	2	1	0.733333	11
n1070	n1070		1063098	unidentified	0	0	0	0	0	0	0	0	0	0	0	0
n1071	n1071		3616124	Solibacteraceae	0	0	0	0	0	0	0	0	0	0	0	0
n1087	n1087		1124862	[Weeksellaceae]	0	0	0	0	0	0	0	0	0	0	0	0
n1088	n1088		3778553	[Weeksellaceae]	0	0	0	0	0	0	0	0	0	0	0	0
n1091	n1091		3795143	unidentified	0	0	0	0	0	0	0	0	0	0	0	0
n1119	n1119		4080005	unidentified	0	0	0	0	0	0	0	0	0	0	0	0
n1147	n1147		4303530	Cytophagaceae	0	0	0	0	0	0	0	0	0	0	0	0
n1165	n1165		4319591	unidentified	4	3.366.482	10	0.157895	0.18942	0	0.000002	0.000002	13	0	1	6
n1209	n1209		4352292	unidentified	7	5.900.259	7	0.239513	0.296449	0.056436	0.000333	0.000333	19	0	0.047619	1
n1299	n1299		4418934	Syntrophobacteraceae	5	4.296.108	10	0.177355	0.221166	0	0.000116	0.000116	9	0	1	10
n1311	n1311		4428774	RB40	0	0	0	0	0	0	0	0	0	0	0	0
n1333	n1333		4444046	unidentified	2	1.708.975	10	0.167139	0.193579	0	0.000066	0.000066	15	0	1	1
n1334	n1334		4444335	Verrucomicrobiaceae	0	0	0	0	0	0	0	0	0	0	0	0
n1338	n1338		4446272	Planctomycetaceae	0	0	0	0	0	0	0	0	0	0	0	0
n1345	n1345		4451937	unidentified	0	0	0	0	0	0	0	0	0	0	0	0
n1347	n1347		4453465	unidentified	0	0	0	0	0	0	0	0	0	0	0	0
n1357	n1357		4457554	Caulobacteraceae	0	0	0	0	0	0	0	0	0	0	0	0
n1363	n1363		4462592	Hyphomicrobiaceae	0	0	0	0	0	0	0	0	0	0	0	0
n1380	n1380		4474988	unidentified	5	4.267.528	2	0.857143	0.916667	0	0	0	2	1	1	10
n1384	n1384		4475690	Comamonadaceae	0	0	0	0	0	0	0	0	0	0	0	0
n9	n9		1083580	unidentified	0	0	0	0	0	0	0	0	0	0	0	0
n15	n15		1074711	Gemmataceae	0	0	0	0	0	0	0	0	0	0	0	0
n27	n27		1044581	unidentified	0	0	0	0	0	0	0	0	0	0	0	0
n141	n141		741312	unidentified	0	0	0	0	0	0	0	0	0	0	0	0
n180	n180		586388	Phyllobacteriaceae	0	0	0	0	0	0	0	0	0	0	0	0
n197	n197		576136	unidentified	0	0	0	0	0	0	0	0	0	0	0	0
n202	n202		574749	Others	4	3.345.356	11	0.157614	0.192456	0.027399	0.000251	0.000251	11	0	0.5	3
n206	n206		568926	Cytophagaceae	0	0	0	0	0	0	0	0	0	0	0	0
n216	n216		564487	Sphingobacteriaceae	0	0	0	0	0	0	0	0	0	0	0	0
n233	n233		555772	unidentified	0	0	0	0	0	0	0	0	0	0	0	0
n242	n242		549231	Gemmataceae	0	0	0	0	0	0	0	0	0	0	0	0
n260	n260		538790	Microbacteriaceae	0	0	0	0	0	0	0	0	0	0	0	0
n270	n270		534316	Sphingomonadaceae	0	0	0	0	0	0	0	0	0	0	0	0
n292	n292		512382	Koribacteraceae	0	0	0	0	0	0	0	0	0	0	0	0
n301	n301		510937	unidentified	4	3.396.616	11	0.159892	0.192707	0	0.002544	0.002544	3	0	1	6
n307	n307		494339	Sphingomonadaceae	0	0	0	0	0	0	0	0	0	0	0	0
n325	n325		361264	unidentified	0	0	0	0	0	0	0	0	0	0	0	0
n333	n333		353158	Cytophagaceae	0	0	0	0	0	0	0	0	0	0	0	0
n360	n360		324217	Nocardioidaceae	0	0	0	0	0	0	0	0	0	0	0	0
n382	n382		286652	unidentified	5	4.382.927	10	0.175421	0.220193	0.000314	0.000097	0.000097	9	0	0.9	9
n406	n406		278495	Solibacteraceae	0	0	0	0	0	0	0	0	0	0	0	0
n432	n432		248805	unidentified	0	0	0	0	0	0	0	0	0	0	0	0
n448	n448		233959	unidentified	7	5.809.569	1	1	1	0	0	0	10	4	1	21
n464	n464		225292	Solibacteraceae	0	0	0	0	0	0	0	0	0	0	0	0
n472	n472		224072	unidentified	0	0	0	0	0	0	0	0	0	0	0	0
n484	n484		222163	Sphingobacteriaceae	0	0	0	0	0	0	0	0	0	0	0	0
n486	n486		221896	[Chthoniobacteraceae]	0	0	0	0	0	0	0	0	0	0	0	0
n543	n543		214620	unidentified	0	0	0	0	0	0	0	0	0	0	0	0
n547	n547		213078	unidentified	0	0	0	0	0	0	0	0	0	0	0	0
n592	n592		208315	Others	0	0	0	0	0	0	0	0	0	0	0	0
n649	n649		160010	Chitinophagaceae	3	2.471.759	9	0.177533	0.204778	0.000136	0.000009	0.000009	6	0	0.666667	2
n687	n687		140401	Nocardioidaceae	0	0	0	0	0	0	0	0	0	0	0	0
n702	n702		131720	unidentified	0	0	0	0	0	0	0	0	0	0	0	0
n711	n711		114356	unidentified	0	0	0	0	0	0	0	0	0	0	0	0
n747	n747		99390	Others	0	0	0	0	0	0	0	0	0	0	0	0
n748	n748		99343	Haliangiaceae	0	0	0	0	0	0	0	0	0	0	0	0
n749	n749		94238	Oxalobacteraceae	0	0	0	0	0	0	0	0	0	0	0	0
n805	n805		1718	unidentified	0	0	0	0	0	0	0	0	0	0	0	0
n850	n850		1148343	Gemmataceae	0	0	0	0	0	0	0	0	0	0	0	0
n852	n852		1785533	unidentified	0	0	0	0	0	0	0	0	0	0	0	0
n861	n861		1856808	Xanthomonadaceae	0	0	0	0	0	0	0	0	0	0	0	0
n877	n877		833174	Pseudomonadaceae	0	0	0	0	0	0	0	0	0	0	0	0
n896	n896		783638	Enterobacteriaceae	0	0	0	0	0	0	0	0	0	0	0	0
n923	n923		799959	Others	5	4.165.924	10	0.174384	0.213604	0.024922	0.000003	0.000003	13	0	0.6	6
n933	n933		890805	Hyphomicrobiaceae	0	0	0	0	0	0	0	0	0	0	0	0
n979	n979		2797395	Others	0	0	0	0	0	0	0	0	0	0	0	0
n1018	n1018		1121024	Others	0	0	0	0	0	0	0	0	0	0	0	0
n1031	n1031		3222178	unidentified	0	0	0	0	0	0	0	0	0	0	0	0
n1040	n1040		3329856	Rhodospirillaceae	0	0	0	0	0	0	0	0	0	0	0	0
n1077	n1077		1121436	Koribacteraceae	0	0	0	0	0	0	0	0	0	0	0	0
n1098	n1098		3862157	unidentified	0	0	0	0	0	0	0	0	0	0	0	0
n1107	n1107		797186	Flavobacteriaceae	0	0	0	0	0	0	0	0	0	0	0	0
n1108	n1108		793359	Others	0	0	0	0	0	0	0	0	0	0	0	0
n1120	n1120		4083690	Chitinophagaceae	0	0	0	0	0	0	0	0	0	0	0	0
n1121	n1121		4091428	unidentified	0	0	0	0	0	0	0	0	0	0	0	0
n1138	n1138		4296681	unidentified	0	0	0	0	0	0	0	0	0	0	0	0
n1144	n1144		4302179	Hyphomicrobiaceae	0	0	0	0	0	0	0	0	0	0	0	0
n1173	n1173		4323006	Oxalobacteraceae	0	0	0	0	0	0	0	0	0	0	0	0
n1228	n1228		4361861	Polyangiaceae	2	1.702.609	11	0.172179	0.205287	0.031784	0.001538	0.001538	11	0	0	0
n1232	n1232		4366345	unidentified	7	580.671	1	1	1	0	0	0	10	4	1	21
n1253	n1253		4377645	unidentified	0	0	0	0	0	0	0	0	0	0	0	0
n1255	n1255		4379512	Opitutaceae	0	0	0	0	0	0	0	0	0	0	0	0
n1273	n1273		4396446	Others	0	0	0	0	0	0	0	0	0	0	0	0
n1293	n1293		4415366	unidentified	0	0	0	0	0	0	0	0	0	0	0	0
n1317	n1317		4432889	Intrasporangiaceae	0	0	0	0	0	0	0	0	0	0	0	0
n1319	n1319		4434709	Planctomycetaceae	0	0	0	0	0	0	0	0	0	0	0	0
n1321	n1321		4435098	Hyphomicrobiaceae	0	0	0	0	0	0	0	0	0	0	0	0
n1341	n1341		4448558	Syntrophobacteraceae	0	0	0	0	0	0	0	0	0	0	0	0
n1369	n1369		4464602	Nocardioidaceae	0	0	0	0	0	0	0	0	0	0	0	0
n1371	n1371		4467260	RB40	0	0	0	0	0	0	0	0	0	0	0	0
n1376	n1376		4472112	Comamonadaceae	6	5.048.183	10	0.171678	0.21636	0.021842	0.000001	0.000001	21	0	0.666667	10
n5	n5		1097580	Ellin5301	0	0	0	0	0	0	0	0	0	0	0	0
n30	n30		1028953	Verrucomicrobiaceae	0	0	0	0	0	0	0	0	0	0	0	0
n76	n76		890516	Frankiaceae	0	0	0	0	0	0	0	0	0	0	0	0
n81	n81		873090	Chitinophagaceae	6	5.160.419	8	0.210965	0.252354	0.002358	0.000508	0.000508	19	0	0.8	12
n101	n101		822229	Cytophagaceae	0	0	0	0	0	0	0	0	0	0	0	0
n106	n106		813916	0319-6A21	0	0	0	0	0	0	0	0	0	0	0	0
n164	n164		633535	Others	0	0	0	0	0	0	0	0	0	0	0	0
n175	n175		590091	[Chthoniobacteraceae]	0	0	0	0	0	0	0	0	0	0	0	0
n189	n189		580992	Sphingomonadaceae	5	4.373.596	10	0.175421	0.220193	0.000314	0.000097	0.000097	9	0	0.9	9
n210	n210		567683	Chitinophagaceae	6	500.049	10	0.174041	0.21842	0.025866	0.000001	0.000001	21	0	0.666667	10
n221	n221		563192	C111	0	0	0	0	0	0	0	0	0	0	0	0
n226	n226		558981	Xanthomonadaceae	6	499.316	7	0.224619	0.270514	0.02448	0.000185	0.000185	20	0	0.6	9
n247	n247		547097	Phyllobacteriaceae	0	0	0	0	0	0	0	0	0	0	0	0
n252	n252		544990	Others	0	0	0	0	0	0	0	0	0	0	0	0
n265	n265		536916	Oxalobacteraceae	0	0	0	0	0	0	0	0	0	0	0	0
n297	n297		511732	unidentified	0	0	0	0	0	0	0	0	0	0	0	0
n321	n321		365415	Sinobacteraceae	0	0	0	0	0	0	0	0	0	0	0	0
n343	n343		339084	Flavobacteriaceae	0	0	0	0	0	0	0	0	0	0	0	0
n389	n389		281742	Sphingomonadaceae	0	0	0	0	0	0	0	0	0	0	0	0
n413	n413		275105	unidentified	0	0	0	0	0	0	0	0	0	0	0	0
n443	n443		238848	unidentified	0	0	0	0	0	0	0	0	0	0	0	0
n454	n454		227104	Ellin6075	0	0	0	0	0	0	0	0	0	0	0	0
n500	n500		219626	unidentified	0	0	0	0	0	0	0	0	0	0	0	0
n510	n510		218151	unidentified	0	0	0	0	0	0	0	0	0	0	0	0
n549	n549		212819	unidentified	0	0	0	0	0	0	0	0	0	0	0	0
n567	n567		211062	Flavobacteriaceae	0	0	0	0	0	0	0	0	0	0	0	0
n628	n628		199905	Planctomycetaceae	0	0	0	0	0	0	0	0	0	0	0	0
n645	n645		160882	Rhodospirillaceae	0	0	0	0	0	0	0	0	0	0	0	0
n694	n694		136198	unidentified	0	0	0	0	0	0	0	0	0	0	0	0
n743	n743		101884	unidentified	0	0	0	0	0	0	0	0	22	9	0	0
n744	n744		100578	Flavobacteriaceae	0	0	0	0	0	0	0	0	0	0	0	0
n774	n774		80475	Others	0	0	0	0	0	0	0	0	0	0	0	0
n788	n788		40205	Comamonadaceae	0	0	0	0	0	0	0	0	0	0	0	0
n792	n792		32348	Acetobacteraceae	0	0	0	0	0	0	0	0	0	0	0	0
n819	n819		1584967	Xanthomonadaceae	0	0	0	0	0	0	0	0	0	0	0	0
n844	n844		1719556	Gemmataceae	5	4.291.276	10	0.177355	0.221166	0	0.000116	0.000116	9	0	1	10
n855	n855		1105039	[Chthoniobacteraceae]	0	0	0	0	0	0	0	0	0	0	0	0
n926	n926		1102642	unidentified	0	0	0	0	0	0	0	0	0	0	0	0
n991	n991		817714	unidentified	9	7.614.533	9	0.214806	0.281643	0.046179	0.000222	0.000222	9	0	0.222222	8
n996	n996		931708	Others	0	0	0	0	0	0	0	0	0	0	0	0
n1005	n1005		746436	Sphingomonadaceae	7	5.840.282	8	0.210214	0.259605	0.019473	0.000172	0.000172	20	0	0.47619	10
n1011	n1011		1119772	Microbacteriaceae	0	0	0	0	0	0	0	0	0	0	0	0
n1019	n1019		1116995	unidentified	0	0	0	0	0	0	0	0	0	0	0	0
n1020	n1020		1134482	Xanthomonadaceae	0	0	0	0	0	0	0	0	0	0	0	0
n1051	n1051		3412843	Rhodospirillaceae	0	0	0	0	0	0	0	0	0	0	0	0
n1058	n1058		3490229	unidentified	0	0	0	0	0	0	0	0	0	0	0	0
n1075	n1075		3645904	Hyphomicrobiaceae	5	41.407	8	0.201595	0.242238	0.012416	0.000131	0.000131	20	0	0.6	6
n1112	n1112		4011113	Syntrophobacteraceae	0	0	0	0	0	0	0	0	0	0	0	0
n1146	n1146		4303320	Pseudonocardiaceae	0	0	0	0	0	0	0	0	0	0	0	0
n1152	n1152		4306986	unidentified	6	4.969.134	7	0.242466	0.290436	0.075971	0.000447	0.000447	18	0	0.066667	1
n1189	n1189		4336536	RB40	0	0	0	0	0	0	0	0	0	0	0	0
n1222	n1222		4360323	unidentified	0	0	0	0	0	0	0	0	0	0	0	0
n1236	n1236		4368610	Sinobacteraceae	0	0	0	0	0	0	0	0	0	0	0	0
n1258	n1258		4381850	Solibacteraceae	0	0	0	0	0	0	0	0	0	0	0	0
n1277	n1277		4399156	unidentified	0	0	0	0	0	0	0	0	0	0	0	0
n1336	n1336		4445083	Ellin6075	0	0	0	0	0	0	0	0	0	0	0	0
n1359	n1359		4458184	unidentified	0	0	0	0	0	0	0	0	0	0	0	0
n1377	n1377		4472969	unidentified	0	0	0	0	0	0	0	0	0	0	0	0
n1379	n1379		4473645	Oxalobacteraceae	0	0	0	0	0	0	0	0	0	0	0	0
